# Supplementary material for: Carriage of hypervirulent and ESBL-producing Klebsiella pneumoniae complex among community-dwelling individuals in Japan
Source: Appl Environ Microbiol. 2026 Jan 14;92(2):e01687-25. doi: 10.1128/aem.01687-25 (PMC12915344; doi:10.1128/aem.01687-25)
Supplement: Supplemental tables — Tables S1 and S2. [file aem.01687-25-s0002.xlsx]

## Sheet: Table_S1
Supplementary Table S1. Strains detected from stool samples.
Summary										Sequencing information										AMRFinder plus		MLST (Institut Pasteur MLST)									Kleborate results
Strain	Species	Specimen No.	Geographical region	Prefecture	ST	kaptive Best match K type	b-lactamase	HvKp related virulence genes		BioSample	DRR Run	Coverage	contig_count	N50	largest_contig	total_size	ambiguous_bases	QC_warnings		Amr genes		ST	gapA	infB	mdh	pgi	phoE	rpoB	tonB		species	species_match	YbST	Yersiniabactin	ybtS	ybtX	ybtQ	ybtP	ybtA	irp2	irp1	ybtU	ybtT	ybtE	fyuA	spurious_ybt_hits	CbST	Colibactin	clbA
FUJA0006	Klebsiella variicola	4	Chubu	Aichi	616	K54		Not detected		SAMD01601049	DRR708126	162	86	220346	532347	5687893	no	-		blaLEN-9, FosA9_partial, oqxA_closest, oqxB15, oqxR_D95E, oqxR_V113I		616	16	18	30	27	68	59	67		Klebsiella variicola subsp. variicola	strong	0	-	-	-	-	-	-	-	-	-	-	-	-	-	0	-	-
FUJA0012	Klebsiella pneumoniae	7	Chubu	Aichi	992	K11		Not detected		SAMD01601050	DRR708127	129	65	180166	735764	5074732	no	-		blaSHV-1, FosA7.3_closest, fosA_closest, OqxA10_closest, oqxB19		992	2	1	1	18	10	4	6		Klebsiella pneumoniae	strong	0	-	-	-	-	-	-	-	-	-	-	-	-	-	0	-	-
FUJA0016	Klebsiella variicola	9	Chubu	Aichi	9337	unknown (KL101)		Not detected		SAMD01601051	DRR708128	135	92	160428	382486	5565722	no	-		blaLEN-13_closest, FosA9_partial, oqxA_closest, oqxB15, oqxR_D95E, oqxR_V113I		9337	16	24	21	78	84	22	67		Klebsiella variicola subsp. variicola	strong	0	-	-	-	-	-	-	-	-	-	-	-	-	-	0	-	-
FUJA0020	Klebsiella pneumoniae	11	Kanto	Saitama	2601	K17		Not detected		SAMD01601052	DRR708129	136	106	129306	367136	5413787	no	-		blaSHV-11, ompK35_E132K, fosA_closest, oqxA_closest, oqxB20		2601	2	1	11	1	9	4	242		Klebsiella pneumoniae	strong	0	-	-	-	-	-	-	-	-	-	-	-	-	-	0	-	-
FUJA0022	Klebsiella pneumoniae	12	Chubu	Aichi	1962	K14		Not detected		SAMD01601053	DRR708130	90	83	134245	373697	5194925	no	-		blaSHV-110, fosA, oqxA, oqxB25		1962	2	1	65	1	240	4	43		Klebsiella pneumoniae	strong	0	-	-	-	-	-	-	-	-	-	-	-	-	-	0	-	-
FUJA0024	Klebsiella pneumoniae	13	Chubu	Aichi	9338	K51		Not detected		SAMD01601054	DRR708131	167	77	183040	604209	5221460	no	-		blaSHV-38, fosA, oqxA_closest, oqxB25		9338	2	1	2	1	10	1	18		Klebsiella pneumoniae	strong	0	-	-	-	-	-	-	-	-	-	-	-	-	-	0	-	-
FUJA0027	Klebsiella variicola	14	Kinki	Hyogo	9339	K14		Not detected		SAMD01601055	DRR708132	236	80	258426	1043790	5435613	no	-		blaLEN-9, FosA9_partial, OqxB9_closest, oqxA_closest, oqxR_D95E, oqxR_V113I		9339	16	24	21	40	92	17	67		Klebsiella variicola subsp. variicola	strong	0	-	-	-	-	-	-	-	-	-	-	-	-	-	0	-	-
FUJA0031	Klebsiella variicola	17	Kanto	Kanagawa	6714	K6		Not detected		SAMD01601056	DRR708133	200	66	195854	956191	5548289	no	-		blaLEN-9, FosA9_partial, OqxB9_closest, oqxA_closest, oqxR_D95E, oqxR_V113I		6714	16	24	21	27	76	22	183		Klebsiella variicola subsp. variicola	strong	0	-	-	-	-	-	-	-	-	-	-	-	-	-	0	-	-
FUJA0034	Klebsiella variicola	18	Kanto	Kanagawa	347	K13		Not detected		SAMD01601057	DRR708134	115	91	215437	642999	5435887	no	-		blaLEN-13, FosA9_partial, OqxB9_closest, oqxA_closest, oqxR_D95E, oqxR_V113I		347	16	24	21	27	47	22	67		Klebsiella variicola subsp. variicola	strong	0	-	-	-	-	-	-	-	-	-	-	-	-	-	0	-	-
FUJA0036	Klebsiella variicola	19	Kanto	Kanagawa	3939	K57		Not detected		SAMD01601058	DRR708135	166	62	259284	990486	5590016	no	-		blaLEN-23_closest, FosA9_partial, OqxB9_closest, oqxA_closest, oqxR_D95E, oqxR_V113I		3939	16	18	45	40	47	66	74		Klebsiella variicola subsp. variicola	strong	0	-	-	-	-	-	-	-	-	-	-	-	-	-	0	-	-
FUJA0038	Klebsiella pneumoniae	20	Kanto	Kanagawa	4387	K24		Not detected		SAMD01601059	DRR708136	159	91	185018	558813	5574721	no	-		blaSHV-187_closest, fosA_closest, OqxB19_closest, oqxA_closest, dfrA50_closest		4387	2	20	13	1	21	1	9		Klebsiella pneumoniae	strong	0	-	-	-	-	-	-	-	-	-	-	-	-	-	0	-	-
FUJA0039	Klebsiella quasipneumoniae	21	Kanto	Kanagawa	9340	K64		Not detected		SAMD01601060	DRR708137	145	72	199541	351716	5257811	no	-		blaOKP-A-8_closest, FosA9_partial, OqxB9_closest, oqxA_closest, acrR_V165I, acrR_Y114F		9340	17	233	175	39	207	120	53		Klebsiella quasipneumoniae subsp. quasipneumoniae	strong	0	-	-	-	-	-	-	-	-	-	-	-	-	-	0	-	-
FUJA0040	Klebsiella variicola	22	Kanto	Kanagawa	284	K54		Not detected		SAMD01601061	DRR708138	93	99	210020	598607	5745474	no	-		blaLEN-2_closest, FosA9_partial, OqxB9_closest, oqxA_closest, oqxR_D95E, oqxR_V113I		284	30	24	21	49	52	22	67		Klebsiella variicola subsp. variicola	strong	0	-	-	-	-	-	-	-	-	-	-	-	-	-	0	-	-
FUJA0041	Klebsiella pneumoniae	22	Kanto	Kanagawa	76	K35		Not detected		SAMD01601062	DRR708139	145	74	213220	417412	5304938	no	-		blaSHV-120, FosA9_closest, OqxB25_closest, oqxA		76	4	1	1	1	21	1	35		Klebsiella pneumoniae	strong	0	-	-	-	-	-	-	-	-	-	-	-	-	-	0	-	-
FUJA0045	Klebsiella variicola	24	Kanto	Kanagawa	9341	K31		Not detected		SAMD01601063	DRR708140	65	57	242518	859446	5376813	no	-		blaLEN-27, FosA9_partial, OqxB9_closest, oqxA_closest, oqxR_D95E, oqxR_V113I		9341	16	24	21	53	29	242	85		Klebsiella variicola subsp. variicola	strong	0	-	-	-	-	-	-	-	-	-	-	-	-	-	0	-	-
FUJA0048	Klebsiella variicola	25	Kanto	Kanagawa	9342	unknown (KL113)		Not detected		SAMD01601064	DRR708141	85	88	358349	968274	5606267	no	-		blaLEN-2, FosA9_partial, OqxB9_closest, oqxA_closest, oqxR_D95E, oqxR_V113I		9342	16	24	21	27	153	40	85		Klebsiella variicola subsp. variicola	strong	0	-	-	-	-	-	-	-	-	-	-	-	-	-	0	-	-
FUJA0055	Klebsiella quasipneumoniae	30	Kinki	Osaka	9343	unknown (KL124)		Not detected		SAMD01601065	DRR708142	122	70	215325	931037	5396519	no	-		blaOKP-A-5, FosA9_partial, OqxB9_closest, oqxA_closest, acrR_V165I, acrR_Y114F		9343	17	19	79	20	108	18	52		Klebsiella quasipneumoniae subsp. quasipneumoniae	strong	0	-	-	-	-	-	-	-	-	-	-	-	-	-	0	-	-
FUJA0057	Klebsiella variicola	31	Kinki	Osaka	697	K61		Not detected		SAMD01601066	DRR708143	104	102	254791	481688	5553608	no	-		blaLEN-9, FosA9_partial, oqxA_closest, oqxB9, oqxR_D95E, oqxR_V113I		697	60	18	21	27	53	17	67		Klebsiella variicola subsp. variicola	strong	0	-	-	-	-	-	-	-	-	-	-	-	-	-	0	-	-
FUJA0059	Klebsiella variicola	32	Hokkaido-Tohoku	Hokkaido	662	K61		Not detected		SAMD01601067	DRR708144	72	62	324850	939400	5413600	no	-		blaLEN-7, fosA_closest, OqxB9_closest, oqxA_closest, oqxR_D95E, oqxR_V113I		662	16	24	21	27	52	17	67		Klebsiella variicola subsp. variicola	strong	0	-	-	-	-	-	-	-	-	-	-	-	-	-	0	-	-
FUJA0062	Klebsiella variicola	33	Chubu	Aichi	662	K61		Not detected		SAMD01601068	DRR708145	174	66	237964	828296	5414343	no	-		blaLEN-7, fosA_closest, OqxB9_closest, oqxA_closest, oqxR_D95E, oqxR_V113I		662	16	24	21	27	52	17	67		Klebsiella variicola subsp. variicola	strong	0	-	-	-	-	-	-	-	-	-	-	-	-	-	0	-	-
FUJA0066	Klebsiella variicola	35	Kanto	Ibaraki	697	unknown (KL103)		Not detected		SAMD01601069	DRR708146	205	74	273176	626206	5496871	no	-		blaLEN-9, FosA9_partial, oqxA_closest, oqxB9, oqxR_D95E, oqxR_V113I		697	60	18	21	27	53	17	67		Klebsiella variicola subsp. variicola	strong	0	-	-	-	-	-	-	-	-	-	-	-	-	-	0	-	-
FUJA0069	Klebsiella variicola	37	Kanto	Ibaraki	9344	K55		Not detected		SAMD01601070	DRR708147	202	68	220290	629368	5969712	no	-		blaLEN-16, FosA9_partial, OqxB15_closest, oqxA_closest, dfrA50_closest, oqxR_D95E, oqxR_V113I		9344	16	66	109	32	53	22	67		Klebsiella variicola subsp. variicola	strong	0	-	-	-	-	-	-	-	-	-	-	-	-	-	0	-	-
FUJA0074	Klebsiella pneumoniae	40	Chubu	Aichi	1213	Capsule null		Not detected		SAMD01601071	DRR708148	191	138	132607	297642	5377331	no	-		blaSHV-1, fosA_partial, OqxB5_partial, oqxA		1213	2	1	1	1	7	4	87		Klebsiella pneumoniae	strong	0	-	-	-	-	-	-	-	-	-	-	-	-	-	0	-	-
FUJA0079	Klebsiella variicola	42	Kanto	Tokyo	6041	unknown (KL165)		Not detected		SAMD01601072	DRR708149	113	86	197215	456499	5567910	no	-		blaLEN-13_closest, FosA9_closest, oqxA_closest, oqxB15, oqxR_D95E, oqxR_V113I		6041	16	24	21	27	39	22	67		Klebsiella variicola subsp. variicola	strong	0	-	-	-	-	-	-	-	-	-	-	-	-	-	0	-	-
FUJA0082	Klebsiella variicola	43	Kanto	Gunma	208	K57		Not detected		SAMD01601073	DRR708150	129	79	237992	957970	5546119	no	-		blaLEN-8, fosA_closest, OqxB9_closest, oqxA_closest, oqxR_D95E, oqxR_V113I		208	16	24	21	27	52	22	67		Klebsiella variicola subsp. variicola	strong	0	-	-	-	-	-	-	-	-	-	-	-	-	-	0	-	-
FUJA0085	Klebsiella variicola	44	Kanto	Gunma	2388	unknown (KL135)		Not detected		SAMD01601074	DRR708151	143	210	86667	273551	5895062	no	-		blaLEN-13_closest, FosA9_partial, oqxA_closest, oqxB15, oqxR_D95E, oqxR_V113I		2388	16	24	21	27	39	22	176		Klebsiella variicola subsp. variicola	strong	0	-	-	-	-	-	-	-	-	-	-	-	-	-	0	-	-
FUJA0086	Klebsiella pneumoniae	44	Kanto	Gunma	17	K23		Not detected		SAMD01601075	DRR708152	157	80	185539	634604	5369890	no	-		aadA2, blaSHV-11, fosA_partial, oqxA, oqxB32, qacEdelta1, sul1		17	2	1	1	1	4	4	4		Klebsiella pneumoniae	strong	0	-	-	-	-	-	-	-	-	-	-	-	-	-	0	-	-
FUJA0089	Klebsiella quasipneumoniae	45	Kanto	Chiba	3871	K16		Not detected		SAMD01601076	DRR708153	96	47	329928	647934	5117591	no	-		blaOKP-B-36_closest, fosA_closest, OqxB9_closest, oqxA_closest, acrR_V165I, acrR_Y114F, oqxR_D95E		3871	18	22	26	61	11	128	169		Klebsiella quasipneumoniae subsp. similipneumoniae	strong	0	-	-	-	-	-	-	-	-	-	-	-	-	-	0	-	-
FUJA0092	Klebsiella pneumoniae	46	Kanto	Chiba	6357	unknown (KL180)	blaTEM-105 partial sequence	Not detected		SAMD01601077	DRR708154	114	130	129206	308130	5328096	no	-		aph(3'')-Ib, aph(6)-Id, blaSHV-111, blaTEM-105_partial, ompK35_E132K, fosA10, qacEdelta1, sul1, dfrA22, tet(D)		6357	339	3	1	1	9	10	9		Klebsiella pneumoniae	strong	0	-	-	-	-	-	-	-	-	-	-	-	-	-	0	-	-
FUJA0093	Klebsiella variicola	46	Kanto	Chiba	2057	K49	blaOXA-926	Not detected		SAMD01601078	DRR708155	111	147	251474	417656	5702631	no	-		blaLEN-19_closest, blaOXA-926, FosA9_closest, OqxB9_closest, oqxA_closest, oqxR_D95E, oqxR_V113I		2057	16	18	84	31	54	29	67		Klebsiella variicola subsp. variicola	strong	0	-	-	-	-	-	-	-	-	-	-	-	-	-	0	-	-
FUJA0095	Klebsiella variicola	47	Kinki	Hyogo	355	unknown (KL142)	blaOXA-926	Not detected		SAMD01601079	DRR708156	137	90	207888	453986	5921535	no	-		blaLEN-25, blaOXA-926, FosA9_closest, OqxB9_closest, oqxA_closest, oqxR_D95E, oqxR_V113I		355	16	45	21	27	47	22	67		Klebsiella variicola subsp. variicola	strong	0	-	-	-	-	-	-	-	-	-	-	-	-	-	0	-	-
FUJA0105	Klebsiella pneumoniae	52	Kanto	Kanagawa	14	K16		Not detected		SAMD01601080	DRR708157	155	146	152346	539793	5650132	no	-		blaSHV-28, fosA, OqxB20_closest, oqxA		14	1	6	1	1	1	1	1		Klebsiella pneumoniae	strong	0	-	-	-	-	-	-	-	-	-	-	-	-	-	0	-	-
FUJA0108	Klebsiella variicola	53	Kinki	Osaka	2463	unknown (KL107)	blaOXA-926 like	Not detected		SAMD01601081	DRR708158	43	91	176777	389228	5620552	no	-		blaLEN-17, blaOXA-926_closest, FosA9_partial, oqxA_closest, oqxB9, dfrA50_closest, oqxR_D95E, oqxR_V113I		2463	16	18	21	38	47	17	67		Klebsiella variicola subsp. variicola	strong	0	-	-	-	-	-	-	-	-	-	-	-	-	-	0	-	-
FUJA0109	Klebsiella pneumoniae	53	Kinki	Osaka	249	K1		Not detected		SAMD01601082	DRR708159	179	79	173633	594701	5445228	no	-		blaSHV-116, FosA7.4_closest, fosA, OqxB9_closest, oqxA		249	2	1	44	1	16	4	66		Klebsiella pneumoniae	strong	0	-	-	-	-	-	-	-	-	-	-	-	-	-	0	-	-
FUJA0111	Klebsiella quasipneumoniae	54	Kinki	Osaka	1535	unknown (KL114)		Not detected		SAMD01601083	DRR708160	116	108	281542	620347	5617261	no	-		blaOKP-B-45, fosA_closest, OqxB9_closest, oqxA_closest, acrR_V165I, acrR_Y114F, oqxR_D95E, tet(A)		1535	18	22	26	61	79	13	51		Klebsiella quasipneumoniae subsp. similipneumoniae	strong	0	-	-	-	-	-	-	-	-	-	-	-	-	-	0	-	-
FUJA0118	Klebsiella pneumoniae	58	Kanto	Tokyo	1630	K21		Not detected		SAMD01601084	DRR708161	171	61	173624	403317	5298634	no	-		blaSHV-1, fosA, OqxB25_closest, oqxA_closest		1630	2	94	5	1	1	1	4		Klebsiella pneumoniae	strong	280-2LV	ybt 16; ICEKp12	6	15	5	4*	11	125	151	2	11	51	2	-	0	-	-
FUJA0121	Klebsiella quasipneumoniae	60	Kinki	Kyoto	734	unknown (KL146)		Not detected		SAMD01601085	DRR708162	117	45	500901	1350997	5193400	no	-		blaOKP-B-1, FosA9_partial, OqxB14_closest, oqxA_closest, acrR_V165I, acrR_Y114F, oqxR_D95E		734	18	15	26	22	94	13	165		Klebsiella quasipneumoniae subsp. similipneumoniae	strong	0	-	-	-	-	-	-	-	-	-	-	-	-	-	0	-	-
FUJA0122	Klebsiella pneumoniae	61	Kanto	Tokyo	17	K23		Not detected		SAMD01601086	DRR708163	81	66	245090	589463	5153475	no	-		blaSHV-11, fosA, oqxA, oqxB32		17	2	1	1	1	4	4	4		Klebsiella pneumoniae	strong	0	-	-	-	-	-	-	-	-	-	-	-	-	-	0	-	-
FUJA0125	Klebsiella variicola	62	Kanto	Tokyo	9345	K31		Not detected		SAMD01601087	DRR708164	162	62	224203	1021698	5552523	no	-		blaLEN-13_closest, FosA9_partial, OqxB9_closest, oqxA_closest, oqxR_D95E, oqxR_V113I		9345	16	24	21	27	68	17	45		Klebsiella variicola subsp. variicola	strong	0	-	-	-	-	-	-	-	-	-	-	-	-	-	0	-	-
FUJA0134	Klebsiella pneumoniae	66	Kanto	Tokyo	43	K18		Not detected		SAMD01601088	DRR708165	125	133	149992	456312	5510131	no	-		blaSHV-11, fosA_partial, oqxA, oqxB5		43	2	6	1	5	11	1	15		Klebsiella pneumoniae	strong	0	-	-	-	-	-	-	-	-	-	-	-	-	-	0	-	-
FUJA0139	Klebsiella quasipneumoniae	68	Kinki	Kyoto	841	K66		Not detected		SAMD01601089	DRR708166	115	84	220469	561881	5438733	no	-		blaOKP-B-22, FosA9_closest, OqxB9_closest, oqxA_closest, acrR_V165I, acrR_Y114F, oqxR_D95E		841	18	15	64	59	11	13	51		Klebsiella quasipneumoniae subsp. similipneumoniae	strong	0	-	-	-	-	-	-	-	-	-	-	-	-	-	0	-	-
FUJA0141	Klebsiella pneumoniae	69	Kinki	Kyoto	33	K13		Not detected		SAMD01601090	DRR708167	296	132	142721	539579	5250601	no	-		blaSHV-108, fosA_closest, OqxB19_closest, oqxA		33	2	3	5	1	12	4	9		Klebsiella pneumoniae	strong	0	-	-	-	-	-	-	-	-	-	-	-	-	-	0	-	-
FUJA0144	Klebsiella pneumoniae	71	Kanto	Tokyo	37	K12		Not detected		SAMD01601091	DRR708168	189	75	185901	950008	5302735	no	-		blaSHV-11, pmrB_R256G, fosA_closest, oqxA, oqxB, dfrA50_closest, ramR_A19V, tet(D)		37	2	9	2	1	13	1	16		Klebsiella pneumoniae	strong	0	-	-	-	-	-	-	-	-	-	-	-	-	-	0	-	-
FUJA0147	Klebsiella variicola	72	Kanto	Tokyo	2139	K14		Not detected		SAMD01601092	DRR708169	244	101	204817	519871	5718713	no	-		blaLEN-16, FosA9_partial, OqxB9_closest, oqxA_closest, dfrA50_closest, oqxR_D95E, oqxR_V113I		2139	16	24	43	38	54	22	346		Klebsiella variicola subsp. variicola	strong	0	-	-	-	-	-	-	-	-	-	-	-	-	-	0	-	-
FUJA0148	Klebsiella pneumoniae	73	Kanto	Tokyo	252	unknown (KL130)		Not detected		SAMD01601093	DRR708170	215	181	105319	372895	5545810	no	-		blaSHV-1, fosA7_partial, fosA_closest, oqxA, oqxB19, acrR_M109I		252	2	5	1	1	9	1	6		Klebsiella pneumoniae	strong	0	-	-	-	-	-	-	-	-	-	-	-	-	-	0	-	-
FUJA0150	Klebsiella variicola	74	Kanto	Gunma	9346	K13		Not detected		SAMD01601094	DRR708171	173	56	316806	945639	5506742	no	-		blaLEN-11, FosA9_partial, oqxA_closest, oqxB15, oqxR_D95E, oqxR_V113I		9346	29	24	21	27	44	22	1345		Klebsiella variicola subsp. variicola	strong	0	-	-	-	-	-	-	-	-	-	-	-	-	-	0	-	-
FUJA0152	Klebsiella variicola	75	Kanto	Gunma	8170	unknown (KL123)		Not detected		SAMD01601095	DRR708172	164	89	171473	465031	5456354	no	-		blaLEN-9, FosA7.4_closest, FosA9_partial, oqxA_closest, oqxB9, oqxR_D95E, oqxR_V113I		8170	16	18	21	27	47	22	417		Klebsiella variicola subsp. variicola	strong	0	-	-	-	-	-	-	-	-	-	-	-	-	-	0	-	-
FUJA0154	Klebsiella pneumoniae	76	Kanto	Saitama	35	K16		Not detected		SAMD01601096	DRR708173	119	73	173520	460073	5417605	no	-		blaSHV-33, fosA, oqxA3, oqxB19		35	2	1	2	1	10	1	19		Klebsiella pneumoniae	strong	183-1LV	ybt 9; ICEKp3	5	11*	6	5	1	25	37	9	5	5	11	-	0	-	-
FUJA0157	Klebsiella variicola	77	Kanto	Saitama	1210	K35	blaOXA-926	Not detected		SAMD01601097	DRR708174	173	81	220427	914141	5588857	no	-		blaLEN-13_closest, blaOXA-926, FosA9_partial, oqxA_closest, oqxB9, oqxR_D95E, oqxR_V113I		1210	16	18	21	40	47	17	67		Klebsiella variicola subsp. variicola	strong	0	-	-	-	-	-	-	-	-	-	-	-	-	-	0	-	-
FUJA0159	Klebsiella pneumoniae	78	Chubu	Aichi	2457	K21		Not detected		SAMD01601098	DRR708175	96	87	208539	691171	5279849	no	-		blaSHV-1, fosA_closest, OqxB19_closest, oqxA		2457	2	1	2	6	101	1	129		Klebsiella pneumoniae	strong	0	-	-	-	-	-	-	-	-	-	-	-	-	-	0	-	-
FUJA0164	Klebsiella variicola	81	Chubu	Aichi	710	K30		Not detected		SAMD01601099	DRR708176	109	72	212546	748487	5409992	no	-		blaLEN-2, FosA9_partial, oqxA_closest, oqxB15, oqxR_D95E, oqxR_V113I		710	16	24	21	27	120	33	124		Klebsiella variicola subsp. variicola	strong	0	-	-	-	-	-	-	-	-	-	-	-	-	-	0	-	-
FUJA0167	Klebsiella variicola	83	Chubu	Aichi	616	K54		Not detected		SAMD01601100	DRR708177	156	68	220346	972104	5452901	no	-		blaLEN-9, FosA7.4_closest, FosA9_partial, oqxA_closest, oqxB15, oqxR_D95E, oqxR_V113I		616	16	18	30	27	68	59	67		Klebsiella variicola subsp. variicola	strong	0	-	-	-	-	-	-	-	-	-	-	-	-	-	0	-	-
FUJA0172	Klebsiella variicola	86	Chubu	Aichi	8836	unknown (KL113)		Not detected		SAMD01601101	DRR708178	147	68	210993	743877	5695229	no	-		blaLEN-16, FosA9_partial, OqxB9_closest, oqxA_closest, oqxR_D95E, oqxR_V113I		8836	16	18	21	44	832	17	1254		Klebsiella variicola subsp. variicola	strong	0	-	-	-	-	-	-	-	-	-	-	-	-	-	0	-	-
FUJA0173	Klebsiella pneumoniae	86	Chubu	Aichi	9347	K28		Not detected		SAMD01601102	DRR708179	113	103	150688	432745	5315561	no	-		blaSHV-11, ompK35_E132K, fosA_closest, oqxA, oqxB14		9347	10	1	1	1	9	1	43		Klebsiella pneumoniae	strong	0	-	-	-	-	-	-	-	-	-	-	-	-	-	0	-	-
FUJA0176	Klebsiella pneumoniae	87	Chubu	Aichi	2278	unknown (KL122)		Not detected		SAMD01601103	DRR708180	103	134	132028	350292	5297448	no	-		blaSHV-11, fosA_partial		2278	2	7	70	1	262	6	4		Klebsiella pneumoniae	strong	10-2LV	ybt 5; ICEKp6	10	8	10	7	18	4	115*	7	8*	5	37	-	0	-	-
FUJA0178	Klebsiella pneumoniae	88	Chubu	Aichi	2262	K64		iroD		SAMD01601104	DRR708181	89	67	200555	683887	5267883	no	-		blaSHV-108, fosA_partial, OqxB19_closest, oqxA		2262	2	4	1	26	7	27	9		Klebsiella pneumoniae	strong	323-1LV	ybt 2; ICEKp1	9	7	9	6	5	13	1	6	7	7	6	-	0	-	-
FUJA0182	Klebsiella variicola	90	Chubu	Aichi	9348	K30		Not detected		SAMD01601105	DRR708182	43	66	208842	586677	5457745	no	-		blaLEN-13, FosA9_partial, OqxB9_closest, oqxA_closest, oqxR_D95E, oqxR_V113I		9348	16	24	21	53	47	153	67		Klebsiella variicola subsp. variicola	strong	0	-	-	-	-	-	-	-	-	-	-	-	-	-	0	-	-
FUJA0189	Klebsiella pneumoniae	93	Chubu	Aichi	9349	K27		Not detected		SAMD01601106	DRR708183	71	102	185245	598091	5427240	no	-		blaSHV-27, fosA_closest, oqxA, oqxB25, dfrA50_closest		9349	4	3	1	609	9	10	14		Klebsiella pneumoniae	strong	0	-	-	-	-	-	-	-	-	-	-	-	-	-	0	-	-
FUJA0194	Klebsiella variicola	94	Chubu	Aichi	3953	K30		Not detected		SAMD01601107	DRR708184	156	100	168555	603753	5460513	no	-		blaLEN-2, FosA9_partial, oqxA_closest, oqxB15, oqxR_D95E, oqxR_V113I		3953	16	18	21	27	54	17	146		Klebsiella variicola subsp. variicola	strong	0	-	-	-	-	-	-	-	-	-	-	-	-	-	0	-	-
FUJA0196	Klebsiella variicola	95	Chubu	Aichi	1096	unknown (KL107)	blaOXA-926	Not detected		SAMD01601108	DRR708185	68	76	258266	580065	5666794	no	-		blaLEN-16, blaOXA-926, FosA9_partial, OqxB9_closest, oqxA_closest, oqxR_D95E, oqxR_V113I		1096	16	24	21	27	47	22	200		Klebsiella variicola subsp. variicola	strong	0	-	-	-	-	-	-	-	-	-	-	-	-	-	0	-	-
FUJA0197	Klebsiella pneumoniae	95	Chubu	Aichi	17	K23		Not detected		SAMD01601109	DRR708186	146	80	177859	634605	5366918	no	-		aadA2, blaSHV-11, fosA_partial, oqxA, oqxB32, qacEdelta1, sul1		17	2	1	1	1	4	4	4		Klebsiella pneumoniae	strong	0	-	-	-	-	-	-	-	-	-	-	-	-	-	0	-	-
FUJA0202	Klebsiella quasipneumoniae	97	Chubu	Aichi	3866	K19		Not detected		SAMD01601110	DRR708187	76	149	117099	352349	5747284	no	-		aph(3'')-Ib, aph(6)-Id, blaOKP-A-5, FosA9_partial, OqxB9_closest, oqxA_closest, acrR_V165I, acrR_Y114F, dfrA50_closest		3866	17	19	39	20	150	21	277		Klebsiella quasipneumoniae subsp. quasipneumoniae	strong	0	-	-	-	-	-	-	-	-	-	-	-	-	-	0	-	-
FUJA0204	Klebsiella variicola	98	Chubu	Aichi	7551	unknown (KL134)		Not detected		SAMD01601111	DRR708188	132	74	283918	870864	5614838	no	-		blaLEN-16, FosA9_partial, OqxB9_closest, oqxA_closest, oqxR_D95E, oqxR_V113I		7551	392	24	21	78	55	22	67		Klebsiella variicola subsp. variicola	strong	0	-	-	-	-	-	-	-	-	-	-	-	-	-	0	-	-
FUJA0209	Klebsiella quasipneumoniae	102	Chubu	Aichi	9350	K49		Not detected		SAMD01601112	DRR708189	89	71	180969	478869	5304686	no	-		blaOKP-A-11_closest, FosA9_closest, OqxB9_closest, oqxA_closest, acrR_V165I, acrR_Y114F		9350	17	73	701	39	895	18	52		Klebsiella quasipneumoniae subsp. quasipneumoniae	strong	0	-	-	-	-	-	-	-	-	-	-	-	-	-	0	-	-
FUJA0214	Klebsiella variicola	104	Chubu	Aichi	1899	K48		Not detected		SAMD01601113	DRR708190	133	66	339820	698787	5373938	no	-		blaLEN-16_closest, FosA9_partial, OqxB9_closest, oqxA_closest, oqxR_D95E, oqxR_V113I		1899	16	45	21	27	39	22	67		Klebsiella variicola subsp. variicola	strong	0	-	-	-	-	-	-	-	-	-	-	-	-	-	0	-	-
FUJA0216	Klebsiella pneumoniae	105	Chubu	Aichi	469	K12		Not detected		SAMD01601114	DRR708191	232	64	185630	575087	5145738	no	-		blaSHV-11, FosA10_closest, OqxB25_closest, oqxA		469	2	1	2	1	10	1	4		Klebsiella pneumoniae	strong	0	-	-	-	-	-	-	-	-	-	-	-	-	-	0	-	-
FUJA0219	Klebsiella pneumoniae	106	Chubu	Aichi	9053	unknown (KL102)		Not detected		SAMD01601115	DRR708192	236	69	173028	461751	5245498	no	-		blaSHV-1, pmrB_R256G, fosA_closest, OqxB14_closest, oqxA		9053	4	1	99	1	1	1	12		Klebsiella pneumoniae	strong	0	-	-	-	-	-	-	-	-	-	-	-	-	-	0	-	-
FUJA0223	Klebsiella variicola	108	Kanto	Ibaraki	6371	K27		Not detected		SAMD01601116	DRR708193	87	87	256091	592153	5622622	no	-		blaLEN-16_closest, FosA9_partial, OqxB9_closest, oqxA_closest, oqxR_D95E, oqxR_V113I		6371	16	18	21	27	92	22	67		Klebsiella variicola subsp. variicola	strong	400-3LV	ybt 18; ICEKp15	21	21	195*	105*	67	230	606	17	1	5*	29	-	0	-	-
FUJA0225	Klebsiella pneumoniae	109	Kinki	Wakayama	1496	K62		Not detected		SAMD01601117	DRR708194	149	97	193939	478895	5531873	no	-		blaSHV-1, fosA, OqxB5_partial, oqxA		1496	2	1	1	37	3	4	64		Klebsiella pneumoniae	strong	0	-	-	-	-	-	-	-	-	-	-	-	-	-	0	-	-
FUJA0227	Klebsiella variicola	110	Kinki	Hyogo	616	K54		Not detected		SAMD01601118	DRR708195	141	71	232488	971751	5797492	no	-		blaLEN-9, FosA7.4_closest, FosA9_partial, oqxA_closest, oqxB15, oqxR_D95E, oqxR_V113I		616	16	18	30	27	68	59	67		Klebsiella variicola subsp. variicola	strong	0	-	-	-	-	-	-	-	-	-	-	-	-	-	0	-	-
FUJA0231	Klebsiella pneumoniae	113	Kanto	Chiba	111	K63		Not detected		SAMD01601119	DRR708196	121	77	176074	603751	5338097	no	-		blaSHV-11, fosA, oqxA, oqxB19		111	2	1	5	1	17	4	42		Klebsiella pneumoniae	strong	147-1LV	ybt 14; ICEKp5	4	4	5	4	1	183	191*	2	4	4	20	-	0	-	-
FUJA0234	Klebsiella pneumoniae	114	Kanto	Saitama	12	K10		Not detected		SAMD01601120	DRR708197	125	193	102378	429187	5535972	no	-		blaSHV-11, pmrB_R256G, fosA_closest, OqxB25_closest, oqxA_closest		12	6	3	1	1	12	1	4		Klebsiella pneumoniae	strong	0	-	-	-	-	-	-	-	-	-	-	-	-	-	0	-	-
FUJA0236	Klebsiella pneumoniae	115	Kanto	Saitama	12	K10		Not detected		SAMD01601121	DRR708198	105	218	106062	429187	5550862	no	-		blaSHV-11, pmrB_R256G, fosA_closest, OqxB25_closest, oqxA_closest		12	6	3	1	1	12	1	4		Klebsiella pneumoniae	strong	0	-	-	-	-	-	-	-	-	-	-	-	-	-	0	-	-
FUJA0238	Klebsiella pneumoniae	116	Kanto	Saitama	234	K30		Not detected		SAMD01601122	DRR708199	154	107	203243	582118	5481633	no	-		blaSHV-27, fosA_closest, OqxB19_closest, oqxA		234	2	1	2	1	7	1	24		Klebsiella pneumoniae	strong	0	-	-	-	-	-	-	-	-	-	-	-	-	-	0	-	-
FUJA0240	Klebsiella variicola	117	Chubu	Aichi	363	K53		Not detected		SAMD01601123	DRR708200	168	70	246307	951458	5564524	no	-		blaLEN-13, fosA_closest, OqxB9_closest, oqxA_closest, oqxR_D95E, oqxR_V113I		363	16	18	21	27	53	22	67		Klebsiella variicola subsp. variicola	strong	0	-	-	-	-	-	-	-	-	-	-	-	-	-	0	-	-
FUJA0242	Klebsiella variicola	119	Kanto	Chiba	8458	K54		Not detected		SAMD01601124	DRR708201	82	78	199032	550698	5581073	no	-		aph(3'')-Ib, aph(6)-Id, blaLEN-12, FosA9_closest, OqxB9_closest, oqxA_closest, oqxR_D95E, oqxR_V113I		8458	16	49	21	27	65	22	74		Klebsiella variicola subsp. variicola	strong	0	-	-	-	-	-	-	-	-	-	-	-	-	-	0	-	-
FUJA0247	Klebsiella variicola	121	Kanto	Chiba	3964	unknown (KL120)		Not detected		SAMD01601125	DRR708202	120	62	339293	1044624	5407574	no	-		blaLEN-27, FosA9_closest, OqxB9_closest, oqxA_closest, oqxR_D95E, oqxR_V113I		3964	16	24	21	27	29	17	183		Klebsiella variicola subsp. variicola	strong	0	-	-	-	-	-	-	-	-	-	-	-	-	-	0	-	-
FUJA0249	Klebsiella pneumoniae	122	Kanto	Chiba	9351	K54		Not detected		SAMD01601126	DRR708203	186	97	173181	374800	5311503	no	-		blaSHV-19_partial, FosA7.4_closest, fosA_partial, oqxA, oqxB14		9351	2	1	1	1	10	1	439		Klebsiella pneumoniae	strong	0	-	-	-	-	-	-	-	-	-	-	-	-	-	0	-	-
FUJA0252	Klebsiella pneumoniae	123	Kanto	Chiba	17	K25		Not detected		SAMD01601127	DRR708204	70	105	185690	659559	5517755	no	-		blaSHV-11, blaSHV_C-112A_closest, fosA_closest, oqxA, oqxB25		17	2	1	1	1	4	4	4		Klebsiella pneumoniae	strong	0	-	-	-	-	-	-	-	-	-	-	-	-	-	0	-	-
FUJA0254	Klebsiella pneumoniae	124	Kanto	Saitama	323	K21		Not detected		SAMD01601128	DRR708205	107	81	176843	576242	5483515	no	-		blaSHV-1, FosA7.3_closest, fosA_closest, oqxA, oqxB19		323	2	1	1	1	9	1	93		Klebsiella pneumoniae	strong	0	-	-	-	-	-	-	-	-	-	-	-	-	-	0	-	-
FUJA0262	Klebsiella variicola	128	Chubu	Aichi	9352	K13		Not detected		SAMD01601129	DRR708206	104	69	364101	633294	5477453	no	-		blaLEN-16_closest, FosA9_partial, OqxB9_closest, oqxA_closest, oqxR_D95E, oqxR_V113I		9352	16	24	43	78	52	17	67		Klebsiella variicola subsp. variicola	strong	0	-	-	-	-	-	-	-	-	-	-	-	-	-	0	-	-
FUJA0264	Klebsiella pneumoniae	130	Kanto	Kanagawa	247	K10		Not detected		SAMD01601130	DRR708207	123	150	157206	529478	5513739	no	-		blaSHV-1, fosA_closest		247	10	7	2	2	3	25	4		Klebsiella pneumoniae	strong	0	-	-	-	-	-	-	-	-	-	-	-	-	-	0	-	-
FUJA0269	Klebsiella pneumoniae	132	Chubu	Shizuoka	20	K38		Not detected		SAMD01601131	DRR708208	138	99	246052	569522	5391289	no	-		blaSHV-187, fosA10, oqxA, oqxB32		20	2	3	1	1	4	4	4		Klebsiella pneumoniae	strong	0	-	-	-	-	-	-	-	-	-	-	-	-	-	0	-	-
FUJA0271	Klebsiella pneumoniae	133	Chubu	Shizuoka	8789	unknown (KL141)		Not detected		SAMD01601132	DRR708209	93	78	204003	441162	5176494	no	-		blaSHV-27, fosA, OqxB19_closest, oqxA		8789	2	1	2	1	10	4	665		Klebsiella pneumoniae	strong	0	-	-	-	-	-	-	-	-	-	-	-	-	-	0	-	-
FUJA0273	Klebsiella pneumoniae	134	Chubu	Shizuoka	708	Capsule null		Not detected		SAMD01601133	DRR708210	109	275	91546	345707	5580067	no	-		blaSHV-1, fosA_partial, oqxA10, oqxB19		708	2	1	5	26	7	4	23		Klebsiella pneumoniae	strong	0	-	-	-	-	-	-	-	-	-	-	-	-	-	0	-	-
FUJA0277	Klebsiella pneumoniae	136	Kyushu	Kumamoto	1087	unknown (KL132)		Not detected		SAMD01601134	DRR708211	178	136	119214	304084	5436538	no	-		blaSHV-42, fosA, OqxB14_closest, oqxA, ramR_A19V		1087	2	1	1	1	3	3	38		Klebsiella pneumoniae	strong	273-3LV	ybt 15; ICEKp11	6	15	5	4	1	334	60	2	1	4	124	-	0	-	-
FUJA0280	Klebsiella pneumoniae	138	Kyushu	Kumamoto	34	unknown (KL174)		Not detected		SAMD01601135	DRR708212	45	111	102041	249061	5007146	no	-		blaSHV-26, FosA5_closest		34	2	3	6	1	9	7	4		Klebsiella pneumoniae	strong	0	-	-	-	-	-	-	-	-	-	-	-	-	-	0	-	-
FUJA0282	Klebsiella variicola	139	Kyushu	Kumamoto	710	K10		Not detected		SAMD01601136	DRR708213	88	75	215423	858688	5751042	no	-		blaLEN-2, FosA9_partial, oqxA_closest, oqxB15, oqxR_D95E, oqxR_V113I		710	16	24	21	27	120	33	124		Klebsiella variicola subsp. variicola	strong	0	-	-	-	-	-	-	-	-	-	-	-	-	-	0	-	-
FUJA0284	Klebsiella pneumoniae	140	Kyushu	Kumamoto	661	unknown (KL140)		Not detected		SAMD01601137	DRR708214	100	94	185432	417366	5360241	no	-		blaSHV-27, fosA_closest, oqxA, oqxB25		661	4	3	1	36	9	10	14		Klebsiella pneumoniae	strong	0	-	-	-	-	-	-	-	-	-	-	-	-	-	0	-	-
FUJA0285	Klebsiella quasipneumoniae	140	Kyushu	Kumamoto	5948	K6		Not detected		SAMD01601138	DRR708215	49	64	164907	828894	5311217	no	-		blaOKP-A-11_closest, FosA9_partial, OqxB9_closest, oqxA_closest, acrR_V165I, acrR_Y114F		5948	17	55	96	20	113	18	364		Klebsiella quasipneumoniae subsp. quasipneumoniae	strong	0	-	-	-	-	-	-	-	-	-	-	-	-	-	0	-	-
FUJA0288	Klebsiella pneumoniae	141	Chubu	Aichi	443	unknown (KL146)		Not detected		SAMD01601139	DRR708216	134	144	152358	404604	5478584	no	-		aph(3'')-Ib, aph(6)-Id, blaSHV-1, fosA, oqxA, oqxB32		443	2	1	1	4	89	4	4		Klebsiella pneumoniae	strong	0	-	-	-	-	-	-	-	-	-	-	-	-	-	0	-	-
FUJA0289	Klebsiella variicola	142	Kanto	Tokyo	9353	K10		Not detected		SAMD01601140	DRR708217	124	56	273106	1052236	5416957	no	-		blaLEN-13_closest, FosA9_partial, OqxB9_closest, oqxA_closest, oqxR_D95E, oqxR_V113I		9353	16	18	21	278	78	17	67		Klebsiella variicola subsp. variicola	strong	0	-	-	-	-	-	-	-	-	-	-	-	-	-	0	-	-
FUJA0291	Klebsiella variicola	143	Kinki	Osaka	9354	Capsule null		Not detected		SAMD01601141	DRR708218	136	46	331828	1279887	5594919	no	-		blaLEN-55_closest, FosA9_partial, oqxA_closest, oqxB9, oqxR_D95E, oqxR_V113I		9354	16	18	21	38	39	22	67		Klebsiella variicola subsp. variicola	strong	0	-	-	-	-	-	-	-	-	-	-	-	-	-	0	-	-
FUJA0298	Klebsiella pneumoniae	146	Kinki	Osaka	2813	K30		Not detected		SAMD01601142	DRR708219	60	89	167495	507981	5338388	no	-		blaSHV-1, fosA, OqxB20_closest, oqxA_closest		2813	3	1	5	1	1	4	223		Klebsiella pneumoniae	strong	0	-	-	-	-	-	-	-	-	-	-	-	-	-	0	-	-
FUJA0300	Klebsiella variicola	148	Chubu	Aichi	5703	unknown (KL114)		Not detected		SAMD01601143	DRR708220	59	65	226993	784748	5460958	no	-		blaLEN-2, FosA9_partial, OqxB9_closest, oqxA_closest, oqxR_D95E, oqxR_V113I		5703	16	24	21	27	68	40	67		Klebsiella variicola subsp. variicola	strong	0	-	-	-	-	-	-	-	-	-	-	-	-	-	0	-	-
FUJA0303	Klebsiella variicola	149	Chubu	Aichi	8444	K54		Not detected		SAMD01601144	DRR708221	77	106	212102	411781	5733618	no	-		blaLEN-11, FosA7.3_partial, FosA9_partial, oqxA_closest, oqxB15, oqxR_D95E, oqxR_V113I		8444	29	24	46	27	39	22	67		Klebsiella variicola subsp. variicola	strong	0	-	-	-	-	-	-	-	-	-	-	-	-	-	0	-	-
FUJA0305	Klebsiella pneumoniae	150	Chubu	Aichi	6628	K72		Not detected		SAMD01601145	DRR708222	126	125	166369	387504	5430264	no	-		blaSHV-1, FosA9_closest, oqxA, oqxB20		6628	2	3	1	17	27	1	39		Klebsiella pneumoniae	strong	0	-	-	-	-	-	-	-	-	-	-	-	-	-	0	-	-
FUJA0307	Klebsiella pneumoniae	151	Kanto	Kanagawa	23	K1		iroB, iroC, iroD, iroN, iucB, iucC, iucD, peg-344, rmpA, rmpA2		SAMD01601146	DRR720267, DRR720270	83	86	177812	359701	5572542	no	-		blaSHV-11, fosA, oqxA, oqxB19		23	2	1	1	1	9	4	12		Klebsiella pneumoniae	strong	47	ybt 1; ICEKp10	2	2	2	2	2	6	6	2	2	2	2	-	29-1LV	clb 2	2
FUJA0310	Klebsiella variicola	153	Kanto	Kanagawa	9355	K57		Not detected		SAMD01601147	DRR708224	58	55	304543	1286248	5440856	no	-		blaLEN-17_closest, FosA9_partial, oqxA_closest, oqxB9, oqxR_D95E, oqxR_V113I		9355	16	24	21	76	84	22	67		Klebsiella variicola subsp. variicola	strong	0	-	-	-	-	-	-	-	-	-	-	-	-	-	0	-	-
FUJA0314	Klebsiella variicola	155	Chubu	Aichi	6212	K57		Not detected		SAMD01601148	DRR708225	86	58	270752	1014635	5347308	no	-		blaLEN-55, FosA9_partial, oqxA_closest, oqxB15, oqxR_D95E, oqxR_V113I		6212	16	24	21	27	203	40	67		Klebsiella variicola subsp. variicola	strong	0	-	-	-	-	-	-	-	-	-	-	-	-	-	0	-	-
FUJA0319	Klebsiella quasipneumoniae	159	Kinki	Hyogo	1308	unknown (KL144)		Not detected		SAMD01601149	DRR708226	102	79	169307	486228	5144274	no	-		aph(6)-Id_partial, blaOKP-B-6, fosA_closest, OqxB9_closest, oqxA_closest, qnrS1, acrR_V165I, acrR_Y114F, oqxR_D95E		1308	48	22	18	59	92	13	51		Klebsiella quasipneumoniae subsp. similipneumoniae	strong	0	-	-	-	-	-	-	-	-	-	-	-	-	-	0	-	-
FUJA0321	Klebsiella pneumoniae	159	Kinki	Hyogo	2657	K31		Not detected		SAMD01601150	DRR708227	60	96	167967	518787	5221043	no	-		blaSHV-11, pmrB_R256G, FosA7.3_partial, fosA, oqxA_closest, oqxB19		2657	4	3	1	1	12	1	4		Klebsiella pneumoniae	strong	0	-	-	-	-	-	-	-	-	-	-	-	-	-	0	-	-
FUJA0323	Klebsiella variicola	161	Chubu	Aichi	365	unknown (KL103)		Not detected		SAMD01601151	DRR708228	41	144	153391	397862	5634065	no	-		blaLEN-9, FosA9_partial, OqxB9_closest, oqxA_closest, oqxR_D95E, oqxR_V113I		365	16	18	57	62	76	22	104		Klebsiella variicola subsp. variicola	strong	0	-	-	-	-	-	-	-	-	-	-	-	-	-	0	-	-
FUJA0325	Klebsiella pneumoniae	161	Chubu	Aichi	584	K38		Not detected		SAMD01601152	DRR708229	72	75	182548	513168	5129505	no	-		blaSHV-168, fosA_closest, OqxB14_closest, oqxA		584	4	1	2	1	1	7	4		Klebsiella pneumoniae	strong	354-5LV	ybt 14; ICEKp5	6	4	21	4*	1	257*	397*	2*	65	4	2	-	0	-	-
FUJA0331	Klebsiella variicola	164	Kinki	Hyogo	697	unknown (KL103)		Not detected		SAMD01601153	DRR708230	126	67	233840	1217458	5426984	no	-		blaLEN-9, FosA9_partial, oqxA_closest, oqxB9, oqxR_D95E, oqxR_V113I		697	60	18	21	27	53	17	67		Klebsiella variicola subsp. variicola	strong	0	-	-	-	-	-	-	-	-	-	-	-	-	-	0	-	-
FUJA0334	Klebsiella pneumoniae	165	Kyushu	Fukuoka	3049	K55		Not detected		SAMD01601154	DRR708231	119	62	177713	556514	5068235	no	-		blaSHV-41, fosA10, OqxB14_closest, oqxA		3049	2	1	2	1	325	1	68		Klebsiella pneumoniae	strong	0	-	-	-	-	-	-	-	-	-	-	-	-	-	0	-	-
FUJA0338	Klebsiella pneumoniae	167	Kyushu	Fukuoka	3069	K47		Not detected		SAMD01601155	DRR708232	86	81	194359	493350	5191632	no	-		blaSHV-60, FosA9_closest, oqxA, oqxB14		3069	4	1	1	2	319	4	100		Klebsiella pneumoniae	strong	0	-	-	-	-	-	-	-	-	-	-	-	-	-	0	-	-
FUJA0345	Klebsiella pneumoniae	170	Kyushu	Fukuoka	661	K24		Not detected		SAMD01601156	DRR708233	147	65	254424	664183	5195689	no	-		blaSHV-27, fosA_closest, oqxA, oqxB25		661	4	3	1	36	9	10	14		Klebsiella pneumoniae	strong	173-4LV	ybt 9; ICEKp3	5*	43	6	5	1	270	314	9	5	5	11	-	0	-	-
FUJA0350	Klebsiella pneumoniae	172	Kyushu	Fukuoka	2236	K2		Not detected		SAMD01601157	DRR708234	127	146	165825	398225	5407614	no	-		blaSHV-11, fosA_partial, oqxA, oqxB32		2236	2	1	2	4	9	1	18		Klebsiella pneumoniae	strong	0	-	-	-	-	-	-	-	-	-	-	-	-	-	0	-	-
FUJA0351	Klebsiella variicola	172	Kyushu	Fukuoka	1599	K60	blaOXA-926	Not detected		SAMD01601158	DRR708235	114	93	162577	319488	5585519	no	-		aph(3'')-Ib_closest, aph(6)-Id, blaLEN-16, blaOXA-926, FosA9_partial, oqxA_closest, oqxB15, qnrS1, sul2, dfrA14, oqxR_D95E, oqxR_V113I		1599	99	18	45	44	55	22	67		Klebsiella variicola subsp. variicola	strong	0	-	-	-	-	-	-	-	-	-	-	-	-	-	0	-	-
FUJA0355	Klebsiella pneumoniae	173	Kyushu	Fukuoka	12	unknown (KL122)		Not detected		SAMD01601159	DRR708236	107	174	128512	322572	5497313	no	-		blaSHV-11, pmrB_R256G, fosA_closest, OqxB25_closest, oqxA_closest		12	6	3	1	1	12	1	4		Klebsiella pneumoniae	strong	0	-	-	-	-	-	-	-	-	-	-	-	-	-	0	-	-
FUJA0359	Klebsiella variicola	174	Kyushu	Fukuoka	6943	unknown (KL158)	blaOXA-926	Not detected		SAMD01601160	DRR708237	134	114	195442	456964	5642780	no	-		blaLEN-16, blaOXA-926, FosA9_partial, OqxB15_closest, oqxA_closest, oqxR_D95E, oqxR_V113I		6943	16	18	21	27	29	22	67		Klebsiella variicola subsp. variicola	strong	0	-	-	-	-	-	-	-	-	-	-	-	-	-	0	-	-
FUJA0360	Klebsiella pneumoniae	175	Kyushu	Fukuoka	111	unknown (KL104)		Not detected		SAMD01601161	DRR708238	120	118	168729	394966	5463414	no	-		aadA2, blaSHV-11, fosA, mph(A), oqxA, oqxB19, qacEdelta1, sul1, sul2, dfrA12, tet(A)		111	2	1	5	1	17	4	42		Klebsiella pneumoniae	strong	0	-	-	-	-	-	-	-	-	-	-	-	-	-	0	-	-
FUJA0361	Klebsiella pneumoniae	176	Kyushu	Fukuoka	2668	unknown (KL143)		Not detected		SAMD01601162	DRR708239	128	140	94292	299536	5175710	no	-		blaSHV-1, fosA_partial, OqxB20_closest, oqxA_closest		2668	7	1	2	2	1	1	25		Klebsiella pneumoniae	strong	0	-	-	-	-	-	-	-	-	-	-	-	-	-	0	-	-
FUJA0363	Klebsiella pneumoniae	177	Kyushu	Fukuoka	9356	K15		Not detected		SAMD01601163	DRR708240	147	119	157854	394239	5397788	no	-		blaSHV-11_closest, pmrB_R256G, fosA_closest, oqxA_closest, oqxB25		9356	2	5	1	1	13	1	9		Klebsiella pneumoniae	strong	0	-	-	-	-	-	-	-	-	-	-	-	-	-	0	-	-
FUJA0366	Klebsiella variicola	178	Kyushu	Fukuoka	527	K35		Not detected		SAMD01601164	DRR708241	95	78	189053	915525	5467752	no	-		blaLEN-16_closest, FosA9_partial, OqxB9_closest, oqxA_closest, oqxR_D95E, oqxR_V113I		527	16	24	21	27	41	22	75		Klebsiella variicola subsp. variicola	strong	0	-	-	-	-	-	-	-	-	-	-	-	-	-	0	-	-
FUJA0371	Klebsiella pneumoniae	181	Chubu	Shizuoka	611	K45		Not detected		SAMD01601165	DRR708242	71	102	173423	417891	5495250	no	-		blaSHV-27, ompK35_E132K, fosA, oqxA, oqxB25		611	5	1	5	1	7	11	24		Klebsiella pneumoniae	strong	0	-	-	-	-	-	-	-	-	-	-	-	-	-	0	-	-
FUJA0374	Klebsiella pneumoniae	182	Chubu	Shizuoka	8179	unknown (KL155)		Not detected		SAMD01601166	DRR708243	82	75	173192	385777	5168685	no	-		blaSHV-110, fosA_closest, OqxB25_closest, oqxA		8179	2	1	1	47	12	4	4		Klebsiella pneumoniae	strong	0	-	-	-	-	-	-	-	-	-	-	-	-	-	0	-	-
FUJA0377	Klebsiella variicola	184	Kanto	Tochigi	9357	K64		Not detected		SAMD01601167	DRR708244	99	75	183786	574413	5524659	no	-		blaLEN-24, FosA9_partial, oqxA_closest, oqxB15, oqxR_D95E, oqxR_V113I		9357	16	24	21	76	68	22	152		Klebsiella variicola subsp. variicola	strong	0	-	-	-	-	-	-	-	-	-	-	-	-	-	0	-	-
FUJA0385	Klebsiella quasipneumoniae	188	Chubu	Aichi	4926	unknown (KL125)		Not detected		SAMD01601168	DRR708245	102	94	174653	354195	5492682	no	-		blaOKP-A-12, FosA9_partial, OqxB9_closest, oqxA_closest, acrR_V165I, acrR_Y114F		4926	261	19	175	114	492	21	148		Klebsiella quasipneumoniae subsp. quasipneumoniae	strong	0	-	-	-	-	-	-	-	-	-	-	-	-	-	0	-	-
FUJA0386	Klebsiella pneumoniae	188	Chubu	Aichi	882	K16		Not detected		SAMD01601169	DRR708246	125	87	173521	421156	5448198	no	-		blaSHV-187_closest, fosA_closest, oqxA, oqxB_closest		882	2	1	1	37	1	27	19		Klebsiella pneumoniae	strong	183	ybt 9; ICEKp3	5	11	6	5	1	25	37	9	5	5	11	-	0	-	-
FUJA0389	Klebsiella pneumoniae	189	Chubu	Aichi	1213	unknown (KL103)		Not detected		SAMD01601170	DRR708247	86	94	135123	379796	5265195	no	-		blaSHV-1, fosA_partial, OqxB5_partial, oqxA		1213	2	1	1	1	7	4	87		Klebsiella pneumoniae	strong	0	-	-	-	-	-	-	-	-	-	-	-	-	-	0	-	-
FUJA0394	Klebsiella variicola	192	Kinki	Shiga	3936	K60		Not detected		SAMD01601171	DRR708248	106	79	224177	585798	5568897	no	-		blaLEN-2, FosA9_partial, oqxA_closest, oqxB15, oqxR_D95E, oqxR_V113I		3936	16	24	290	53	146	84	74		Klebsiella variicola subsp. variicola	strong	0	-	-	-	-	-	-	-	-	-	-	-	-	-	0	-	-
FUJA0396	Klebsiella variicola	193	Kinki	Shiga	616	K54		Not detected		SAMD01601172	DRR708249	76	84	224651	968786	5461247	no	-		blaLEN-9, FosA9_partial, oqxA_closest, oqxB15, oqxR_D95E, oqxR_V113I		616	16	18	30	27	68	59	67		Klebsiella variicola subsp. variicola	strong	0	-	-	-	-	-	-	-	-	-	-	-	-	-	0	-	-
FUJA0397	Klebsiella pneumoniae	193	Kinki	Shiga	35	K22		Not detected		SAMD01601173	DRR708250	88	82	186237	430553	5523862	no	-		blaSHV-33, fosA, oqxA3, oqxB19		35	2	1	2	1	10	1	19		Klebsiella pneumoniae	strong	67-5LV	ybt 7; ICEKp7	5	11*	34	33	1	75*	73*	9	20	31	284*	-	0	-	-
FUJA0399	Klebsiella quasipneumoniae	194	Chubu	Aichi	9358	K39		Not detected		SAMD01601174	DRR708251	71	79	234647	835412	5379428	no	-		blaOKP-A-8, FosA9_partial, OqxB9_closest, oqxA_closest, acrR_V165I, acrR_Y114F		9358	17	19	175	39	896	21	52		Klebsiella quasipneumoniae subsp. quasipneumoniae	strong	0	-	-	-	-	-	-	-	-	-	-	-	-	-	0	-	-
FUJA0405	Klebsiella pneumoniae	197	Kinki	Osaka	1074	K57		Not detected		SAMD01601175	DRR708252	93	125	141724	245692	5233666	no	-		blaSHV-11, fosA5, OqxB5_closest, oqxA_closest, qnrS2		1074	2	1	2	1	7	1	4		Klebsiella pneumoniae	strong	0	-	-	-	-	-	-	-	-	-	-	-	-	-	0	-	-
FUJA0409	Klebsiella variicola	198	Chugoku	Hiroshima	347	K14		Not detected		SAMD01601176	DRR708253	53	64	258387	1009441	5400286	no	-		blaLEN-9, FosA9_partial, OqxB9_closest, oqxA_closest, oqxR_D95E, oqxR_V113I		347	16	24	21	27	47	22	67		Klebsiella variicola subsp. variicola	strong	0	-	-	-	-	-	-	-	-	-	-	-	-	-	0	-	-
FUJA0414	Klebsiella quasipneumoniae	200	Kinki	Hyogo	3318	unknown (KL146)		Not detected		SAMD01601177	DRR708254	111	194	108718	346934	5450469	no	-		blaOKP-B-5, ompK35_E132K, OqxB9_closest, oqxA_closest, acrR_V165I, acrR_Y114F, oqxR_D95E		3318	18	22	55	89	11	41	51		Klebsiella quasipneumoniae subsp. similipneumoniae	strong	0	-	-	-	-	-	-	-	-	-	-	-	-	-	0	-	-
FUJA0416	Klebsiella pneumoniae	201	Kanto	Kanagawa	461	K62		Not detected		SAMD01601178	DRR708255	78	234	100589	283667	6028924	no	-		blaSHV-1, fosA, oqxA10, oqxB25		461	3	1	13	34	63	1	64		Klebsiella pneumoniae	strong	0	-	-	-	-	-	-	-	-	-	-	-	-	-	0	-	-
FUJA0423	Klebsiella variicola	205	Chubu	Aichi	2139	K14		Not detected		SAMD01601179	DRR708256	79	94	261618	614331	5461367	no	-		blaLEN-16, FosA9_partial, OqxB9_closest, oqxA_closest, oqxR_D95E, oqxR_V113I		2139	16	24	43	38	54	22	346		Klebsiella variicola subsp. variicola	strong	0	-	-	-	-	-	-	-	-	-	-	-	-	-	0	-	-
FUJA0426	Klebsiella variicola	206	Chubu	Aichi	9359	K34		Not detected		SAMD01601180	DRR708257	94	78	258646	820082	5572204	no	-		blaLEN-17, FosA9_partial, oqxA_closest, oqxB16, oqxR_D95E, oqxR_V113I		9359	29	24	21	31	47	17	67		Klebsiella variicola subsp. variicola	strong	0	-	-	-	-	-	-	-	-	-	-	-	-	-	0	-	-
FUJA0428	Klebsiella pneumoniae	207	Chubu	Aichi	443	unknown (KL146)		Not detected		SAMD01601181	DRR708258	76	99	185474	515035	5444641	no	-		blaSHV-1, fosA, oqxA, oqxB32		443	2	1	1	4	89	4	4		Klebsiella pneumoniae	strong	0	-	-	-	-	-	-	-	-	-	-	-	-	-	0	-	-
FUJA0430	Klebsiella quasipneumoniae	208	Chubu	Aichi	1224	K60		Not detected		SAMD01601182	DRR708259	83	96	226308	512370	5413109	no	-		aph(6)-Id, blaOKP-B-21, fosA_partial, OqxB9_closest, oqxA_closest, acrR_V165I, acrR_Y114F, oqxR_D95E		1224	18	67	26	63	142	38	169		Klebsiella quasipneumoniae subsp. similipneumoniae	strong	0	-	-	-	-	-	-	-	-	-	-	-	-	-	0	-	-
FUJA0436	Klebsiella pneumoniae	211	Kanto	Tokyo	234	K30		Not detected		SAMD01601183	DRR708260	50	137	155293	409353	5624051	no	-		blaSHV-27, fosA_closest, OqxB19_closest, oqxA		234	2	1	2	1	7	1	24		Klebsiella pneumoniae	strong	0	-	-	-	-	-	-	-	-	-	-	-	-	-	0	-	-
FUJA0447	Klebsiella variicola	217	Kanto	Tokyo	1562	unknown (KL114)		Not detected		SAMD01601184	DRR708261	46	81	220391	471790	5383773	no	-		blaLEN-10, FosA9_closest, oqxA_closest, oqxB9, oqxR_D95E, oqxR_V113I		1562	16	24	36	27	29	22	105		Klebsiella variicola subsp. variicola	strong	0	-	-	-	-	-	-	-	-	-	-	-	-	-	0	-	-
FUJA0452	Klebsiella pneumoniae	218	Chubu	Aichi	37	unknown (KL136)		Not detected		SAMD01601185	DRR708262	91	93	206323	306200	5352819	no	-		blaSHV-11, pmrB_R256G, fosA_closest, oqxA, oqxB		37	2	9	2	1	13	1	16		Klebsiella pneumoniae	strong	0	-	-	-	-	-	-	-	-	-	-	-	-	-	0	-	-
FUJA0459	Klebsiella pneumoniae	222	Chubu	Aichi	17	K25		Not detected		SAMD01601186	DRR708263	77	159	161923	417535	5648818	no	-		blaSHV-11, blaSHV_C-112A_closest, fosA_closest, oqxA, oqxB25		17	2	1	1	1	4	4	4		Klebsiella pneumoniae	strong	0	-	-	-	-	-	-	-	-	-	-	-	-	-	0	-	-
FUJA0466	Klebsiella pneumoniae	225	Chubu	Shizuoka	1537	K19		Not detected		SAMD01601187	DRR708264	92	55	185772	598308	5182251	no	-		blaSHV-1, fosA10, OqxB14_closest, oqxA, dfrA50_closest		1537	2	1	2	1	12	1	46		Klebsiella pneumoniae	strong	0	-	-	-	-	-	-	-	-	-	-	-	-	-	0	-	-
FUJA0468	Klebsiella quasipneumoniae	225	Chubu	Shizuoka	9360	K8		Not detected		SAMD01601188	DRR708265	79	42	514657	1294156	5018251	no	-		blaOKP-B-5, FosA9_closest, OqxB9_closest, oqxA_closest, acrR_V165I, acrR_Y114F, oqxR_D95E		9360	18	22	56	61	94	13	1346		Klebsiella quasipneumoniae subsp. similipneumoniae	strong	0	-	-	-	-	-	-	-	-	-	-	-	-	-	0	-	-
FUJA0471	Klebsiella quasipneumoniae	228	Hokkaido-Tohoku	Aomori	734	unknown (KL146)		Not detected		SAMD01601189	DRR708266	66	40	279909	1276917	5183426	no	-		blaOKP-B-1, fosA_closest, OqxB14_closest, oqxA_closest, acrR_V165I, acrR_Y114F, oqxR_D95E		734	18	15	26	22	94	13	165		Klebsiella quasipneumoniae subsp. similipneumoniae	strong	0	-	-	-	-	-	-	-	-	-	-	-	-	-	0	-	-
FUJA0477	Klebsiella pneumoniae	230	Kyushu	Oita	45	K24		Not detected		SAMD01601190	DRR708267	51	87	173609	372668	5412074	no	-		blaSHV-1, pmrB_R256G, fosA, oqxA11, oqxB19, tet(D)		45	2	1	1	6	7	1	12		Klebsiella pneumoniae	strong	78	ybt 10; ICEKp4	3	12	4	11	3	21	18	3	10	16	2	-	0	-	-
FUJA0486	Klebsiella quasipneumoniae	233	Chubu	Aichi	3013	unknown (KL124)		Not detected		SAMD01601191	DRR708268	118	50	334388	1824691	5231364	no	-		blaOKP-B-8, fosA_closest, OqxB9_closest, oqxA_closest, acrR_V165I, acrR_Y114F, oqxR_D95E		3013	18	22	26	64	7	52	99		Klebsiella quasipneumoniae subsp. similipneumoniae	strong	0	-	-	-	-	-	-	-	-	-	-	-	-	-	0	-	-
FUJA0489	Klebsiella quasipneumoniae	234	Chubu	Aichi	2355	K16		Not detected		SAMD01601192	DRR708269	61	229	95390	333151	5470955	no	-		blaOKP-B-6, fosA_closest, acrR_V165I, acrR_Y114F, dfrA50_closest		2355	18	22	18	61	11	13	51		Klebsiella quasipneumoniae subsp. similipneumoniae	strong	0	-	-	-	-	-	-	-	-	-	-	-	-	-	0	-	-
FUJA0491	Klebsiella pneumoniae	235	Kanto	Tokyo	252	K81		Not detected		SAMD01601193	DRR708270	62	165	108133	269479	5521947	no	-		blaSHV-1, fosA7_partial, fosA_closest, oqxA, oqxB19, acrR_M109I		252	2	5	1	1	9	1	6		Klebsiella pneumoniae	strong	0	-	-	-	-	-	-	-	-	-	-	-	-	-	0	-	-
FUJA0495	Klebsiella pneumoniae	236	Kanto	Kanagawa	12	unknown (KL122)		Not detected		SAMD01601194	DRR708271	71	105	173869	520307	5250811	no	-		blaSHV-11_closest, pmrB_R256G, fosA_closest, OqxB25_closest, oqxA_closest		12	6	3	1	1	12	1	4		Klebsiella pneumoniae	strong	0	-	-	-	-	-	-	-	-	-	-	-	-	-	0	-	-
FUJA0502	Klebsiella quasipneumoniae	240	Kinki	Nara	477	K15		Not detected		SAMD01601195	DRR708272	72	73	260892	607719	5549539	no	-		blaOKP-B-7, fosA_closest, OqxB9_closest, oqxA_closest, acrR_V165I, acrR_Y114F, oqxR_D95E		477	18	22	68	70	94	20	51		Klebsiella quasipneumoniae subsp. similipneumoniae	strong	0	-	-	-	-	-	-	-	-	-	-	-	-	-	0	-	-
FUJA0504	Klebsiella pneumoniae	241	Chubu	Aichi	1079	K10		Not detected		SAMD01601196	DRR708273	147	217	105077	325911	5633435	no	-		blaSHV-1, fosA7_partial, fosA_closest, oqxA, oqxB19, acrR_M109I		1079	2	5	1	1	9	1	19		Klebsiella pneumoniae	strong	0	-	-	-	-	-	-	-	-	-	-	-	-	-	0	-	-
FUJA0506	Klebsiella variicola	242	Kyushu	Nagasaki	2488	unknown (KL158)	blaOXA-926	Not detected		SAMD01601197	DRR708274	109	85	156488	570198	5611980	no	-		blaLEN-16, blaOXA-926, FosA9_partial, OqxB9_closest, oqxA_closest, oqxR_D95E, oqxR_V113I		2488	16	32	21	33	47	22	361		Klebsiella variicola subsp. variicola	strong	0	-	-	-	-	-	-	-	-	-	-	-	-	-	0	-	-
FUJA0508	Klebsiella pneumoniae	243	Kanto	Saitama	225	K3		Not detected		SAMD01601198	DRR708275	111	97	174893	360012	5444216	no	-		blaSHV-27, fosA_closest, oqxA, oqxB25		225	10	1	1	1	12	1	38		Klebsiella pneumoniae	strong	0	-	-	-	-	-	-	-	-	-	-	-	-	-	0	-	-
FUJA0512	Klebsiella quasipneumoniae	245	Chubu	Aichi	4628	K62		Not detected		SAMD01601199	DRR708276	106	44	508114	1805282	5140565	no	-		blaOKP-B-5_closest, fosA_closest, OqxB9_closest, oqxA_closest, acrR_V165I, acrR_Y114F, oqxR_D95E		4628	18	22	26	64	31	128	49		Klebsiella quasipneumoniae subsp. similipneumoniae	strong	0	-	-	-	-	-	-	-	-	-	-	-	-	-	0	-	-
FUJA0514	Klebsiella pneumoniae	245	Chubu	Aichi	3393	K35	blaDHA-1, blaTEM-1	Not detected		SAMD01601200	DRR708277	86	74	215691	607708	5295024	no	-		aac(3)-IId, aadA2, aph(3'')-Ib, aph(3'')-Ib_closest, aph(6)-Id, blaDHA-1, blaSHV-1, blaTEM-1, fosA, floR_closest, oqxA11, oqxB19, qacE_partial, qnrB4, sul1, sul2, dfrA12, tet(A)		3393	2	1	99	1	1	1	129		Klebsiella pneumoniae	strong	0	-	-	-	-	-	-	-	-	-	-	-	-	-	0	-	-
FUJA0516	Klebsiella pneumoniae	247	Chubu	Yamanashi	1306	unknown (KL146)	blaDHA-1	Not detected		SAMD01601201	DRR708278	161	175	87135	227499	5256680	no	-		aph(3'')-Ib, aph(6)-Id, blaDHA-1, blaSHV-122b_partial, fosA, oqxA_closest, oqxB19, qacE_partial, qnrB4, sul1		1306	2	1	119	1	1	4	24		Klebsiella pneumoniae	strong	0	-	-	-	-	-	-	-	-	-	-	-	-	-	0	-	-
FUJA0519	Klebsiella pneumoniae	249	Chubu	Yamanashi	2118	K46		Not detected		SAMD01601202	DRR708279	121	55	205517	757674	5153295	no	-		blaSHV-11, fosA_closest, oqxA11, oqxB19		2118	5	1	1	1	9	1	34		Klebsiella pneumoniae	strong	400-3LV	ybt 18; ICEKp15	21	21	195	105	67	230*	606	17	1	5*	29	-	0	-	-
FUJA0527	Klebsiella variicola	253	Chubu	Yamanashi	7780	K35		Not detected		SAMD01601203	DRR708280	139	65	221158	632573	5469476	no	-		blaLEN-17_closest, FosA9_partial, OqxB9_closest, oqxA_closest, oqxR_D95E, oqxR_V113I		7780	58	18	46	27	92	29	67		Klebsiella variicola subsp. variicola	strong	0	-	-	-	-	-	-	-	-	-	-	-	-	-	0	-	-
FUJA0532	Klebsiella quasipneumoniae	255	Kinki	Shiga	3212	K11		Not detected		SAMD01601204	DRR708281	181	85	182596	521780	5254701	no	-		blaOKP-A-4, FosA9_closest, OqxB9_closest, oqxA_closest, acrR_V165I, acrR_Y114F		3212	17	19	92	39	170	18	125		Klebsiella quasipneumoniae subsp. quasipneumoniae	strong	0	-	-	-	-	-	-	-	-	-	-	-	-	-	0	-	-
FUJA0535	Klebsiella pneumoniae	256	Kanto	Tokyo	5209	unknown (KL122)		Not detected		SAMD01601205	DRR708282	123	71	185545	718789	5339988	no	-		blaSHV-11, fosA_partial, oqxA, oqxB25		5209	2	1	1	1	4	4	705		Klebsiella pneumoniae	strong	0	-	-	-	-	-	-	-	-	-	-	-	-	-	0	-	-
FUJA0537	Klebsiella variicola	257	Kanto	Tokyo	2488	unknown (KL158)		Not detected		SAMD01601206	DRR708283	109	73	189468	817118	5659888	no	-		blaLEN-16, FosA9_partial, OqxB9_closest, oqxA_closest, oqxR_D95E, oqxR_V113I		2488	16	32	21	33	47	22	361		Klebsiella variicola subsp. variicola	strong	0	-	-	-	-	-	-	-	-	-	-	-	-	-	0	-	-
FUJA0541	Klebsiella variicola	259	Kanto	Tokyo	6464	unknown (KL142)		Not detected		SAMD01601207	DRR708284	159	73	183195	758609	5490946	no	-		blaLEN-16, FosA9_partial, OqxB9_closest, oqxA_closest, oqxR_D95E, oqxR_V113I		6464	16	24	21	40	55	22	67		Klebsiella variicola subsp. variicola	strong	0	-	-	-	-	-	-	-	-	-	-	-	-	-	0	-	-
FUJA0545	Klebsiella pneumoniae	261	Kinki	Shiga	1958	unknown (KL110)		Not detected		SAMD01601208	DRR708285	135	101	190092	397440	5239066	no	-		blaSHV-27, fosA_partial, oqxA, oqxB19		1958	71	1	1	2	16	4	40		Klebsiella pneumoniae	strong	378	ybt 15; ICEKp11	6	15	22	4	1	37	44	14	1	4	17	-	0	-	-
FUJA1345	Klebsiella pneumoniae	262	Kinki	Osaka	1958	unknown (KL110)		Not detected		SAMD01601455	DRR708532	88	88	205217	639705	5236166	no	-		blaSHV-27, fosA_partial, oqxA, oqxB19		1958	71	1	1	2	16	4	40		Klebsiella pneumoniae	strong	378	ybt 15; ICEKp11	6	15	22	4	1	37	44	14	1	4	17	-	0	-	-
FUJA0549	Klebsiella quasipneumoniae	263	Kinki	Kyoto	9340	K64		Not detected		SAMD01601209	DRR708286	74	71	198570	486840	5309410	no	-		blaOKP-A-8_closest, FosA9_partial, OqxB9_closest, oqxA_closest, acrR_V165I, acrR_Y114F		9340	17	233	175	39	207	120	53		Klebsiella quasipneumoniae subsp. quasipneumoniae	strong	0	-	-	-	-	-	-	-	-	-	-	-	-	-	0	-	-
FUJA0553	Klebsiella quasipneumoniae	264	Hokkaido-Tohoku	Akita	4628	K62		Not detected		SAMD01601210	DRR708287	125	42	522528	1807690	5158427	no	-		blaOKP-B-5_closest, fosA_closest, OqxB9_closest, oqxA_closest, acrR_V165I, acrR_Y114F, oqxR_D95E		4628	18	22	26	64	31	128	49		Klebsiella quasipneumoniae subsp. similipneumoniae	strong	0	-	-	-	-	-	-	-	-	-	-	-	-	-	0	-	-
FUJA0556	Klebsiella variicola	265	Kanto	Tochigi	7011	K49		Not detected		SAMD01601211	DRR708288	149	91	224651	801850	5453087	no	-		blaLEN-13, FosA9_closest, OqxB9_closest, oqxA_closest, oqxR_D95E, oqxR_V113I		7011	16	18	21	31	92	122	67		Klebsiella variicola subsp. variicola	strong	0	-	-	-	-	-	-	-	-	-	-	-	-	-	0	-	-
FUJA0560	Klebsiella pneumoniae	267	Kanto	Ibaraki	416	K30		Not detected		SAMD01601212	DRR708289	152	162	136359	316048	5520939	no	-		blaSHV-14, FosA10_closest, OqxB19_closest, oqxA		416	2	38	1	1	7	4	89		Klebsiella pneumoniae	strong	0	-	-	-	-	-	-	-	-	-	-	-	-	-	0	-	-
FUJA0561	Klebsiella variicola	267	Kanto	Ibaraki	5710	K36		Not detected		SAMD01601213	DRR708290	72	71	220526	760607	5431913	no	-		blaLEN-9, FosA9_partial, OqxB9_closest, oqxA_closest, dfrA50_closest, oqxR_D95E, oqxR_V113I		5710	16	18	21	374	564	323	67		Klebsiella variicola subsp. variicola	strong	0	-	-	-	-	-	-	-	-	-	-	-	-	-	0	-	-
FUJA0563	Klebsiella pneumoniae	268	Kanto	Saitama	6189	K2		Not detected		SAMD01601214	DRR708291	145	130	152190	326833	5398221	no	-		blaSHV-1, ompK35_E132K, FosA7.4_partial, fosA, oqxA, oqxB14		6189	10	1	5	8	9	8	24		Klebsiella pneumoniae	strong	0	-	-	-	-	-	-	-	-	-	-	-	-	-	0	-	-
FUJA0570	Klebsiella variicola	274	Kinki	Osaka	6455	unknown (KL126)	blaOXA-926	Not detected		SAMD01601215	DRR708292	157	74	260415	774813	5787977	no	-		blaLEN-16, blaOXA-926, FosA9_partial, oqxA_closest, oqxB15, dfrA50_closest, oqxR_D95E, oqxR_V113I		6455	16	18	21	27	47	40	67		Klebsiella variicola subsp. variicola	strong	0	-	-	-	-	-	-	-	-	-	-	-	-	-	0	-	-
FUJA0573	Klebsiella pneumoniae	275	Kinki	Hyogo	1569	unknown (KL114)		Not detected		SAMD01601216	DRR708293	141	131	130077	393536	5481002	no	-		blaSHV-11, ompK35_E132K, pmrB_R256G, fosA_closest, OqxB14_closest, oqxA		1569	10	1	11	1	9	8	257		Klebsiella pneumoniae	strong	0	-	-	-	-	-	-	-	-	-	-	-	-	-	0	-	-
FUJA0574	Klebsiella variicola	276	Chubu	Aichi	8464	unknown (KL158)		Not detected		SAMD01601217	DRR708294	108	161	109587	270433	5713107	no	-		blaLEN-17, FosA9_partial, oqxA_closest, oqxB15, dfrA50_closest, oqxR_D95E, oqxR_V113I		8464	16	18	57	62	797	22	67		Klebsiella variicola subsp. variicola	strong	0	-	-	-	-	-	-	-	-	-	-	-	-	-	0	-	-
FUJA0577	Klebsiella pneumoniae	277	Chubu	Aichi	3050	K36		Not detected		SAMD01601218	DRR708295	161	73	159601	637293	5268908	no	-		blaSHV-1, fosA, oqxA, oqxB20		3050	2	1	220	1	10	1	31		Klebsiella pneumoniae	strong	0	-	-	-	-	-	-	-	-	-	-	-	-	-	0	-	-
FUJA0578	Klebsiella pneumoniae	278	Kanto	Saitama	37	K15		Not detected		SAMD01601219	DRR708296	85	91	152143	346151	5424109	no	-		blaSHV-11, pmrB_R256G, fosA_closest, oqxA, oqxB		37	2	9	2	1	13	1	16		Klebsiella pneumoniae	strong	10-1LV	ybt 5; ICEKp6	10	8	10	7	18	4	288*	7	8	5	37	-	0	-	-
FUJA0590	Klebsiella pneumoniae	285	Kinki	Hyogo	1805	K82		Not detected		SAMD01601220	DRR708297	133	167	179457	336683	5491193	no	-		blaSHV-27, fosA_closest, oqxA, oqxB25		1805	4	3	1	1	9	27	14		Klebsiella pneumoniae	strong	0	-	-	-	-	-	-	-	-	-	-	-	-	-	0	-	-
FUJA0595	Klebsiella pneumoniae	287	Kanto	Saitama	491	unknown (KL118)		Not detected		SAMD01601221	DRR708298	132	240	125685	290762	5711138	no	-		blaSHV-11, ompK35_E132K, mgrB_A14S, fosA, OqxB19_closest, oqxA_closest		491	51	1	5	1	9	4	13		Klebsiella pneumoniae	strong	0	-	-	-	-	-	-	-	-	-	-	-	-	-	0	-	-
FUJA0596	Klebsiella variicola	288	Kanto	Saitama	8078	unknown (KL158)		Not detected		SAMD01601222	DRR708299	113	98	202237	499468	5571408	no	-		blaLEN-16, FosA9_partial, oqxA_closest, oqxB9, oqxR_D95E, oqxR_V113I		8078	16	18	45	189	78	22	67		Klebsiella variicola subsp. variicola	strong	0	-	-	-	-	-	-	-	-	-	-	-	-	-	0	-	-
FUJA0597	Klebsiella pneumoniae	288	Kanto	Saitama	9361	K18		Not detected		SAMD01601223	DRR708300	125	122	165172	530230	5418500	no	-		blaSHV-11, fosA_partial, oqxA, oqxB5		9361	2	375	1	5	11	1	15		Klebsiella pneumoniae	strong	0	-	-	-	-	-	-	-	-	-	-	-	-	-	0	-	-
FUJA0602	Klebsiella variicola	291	Kinki	Osaka	357	K64		Not detected		SAMD01601224	DRR708301	140	88	227611	622355	5770523	no	-		blaLEN-8, FosA9_partial, oqxA_closest, oqxB9, oqxR_D95E, oqxR_V113I		357	16	24	21	27	54	22	45		Klebsiella variicola subsp. variicola	strong	0	-	-	-	-	-	-	-	-	-	-	-	-	-	0	-	-
FUJA0605	Klebsiella pneumoniae	293	Chubu	Aichi	7985	K39		Not detected		SAMD01601225	DRR708302	142	188	93377	237738	5619433	no	-		blaSHV-27_closest, ompK35_E132K, fosA, OqxA10_closest, OqxB19_closest, dfrA50_closest		7985	2	1	1	3	12	1	13		Klebsiella pneumoniae	strong	0	-	-	-	-	-	-	-	-	-	-	-	-	-	0	-	-
FUJA0609	Klebsiella pneumoniae	294	Chubu	Aichi	8022	K23		Not detected		SAMD01601226	DRR708303	129	77	179498	406335	5267892	no	-		blaSHV-1, fosA_partial, oqxA10, oqxB19		8022	416	1	5	2	7	4	23		Klebsiella pneumoniae	strong	0	-	-	-	-	-	-	-	-	-	-	-	-	-	0	-	-
FUJA0610	Klebsiella variicola	294	Chubu	Aichi	697	unknown (KL103)		Not detected		SAMD01601227	DRR708304	134	72	207062	557725	5581838	no	-		blaLEN-9, FosA9_partial, oqxA_closest, oqxB9, oqxR_D95E, oqxR_V113I		697	60	18	21	27	53	17	67		Klebsiella variicola subsp. variicola	strong	0	-	-	-	-	-	-	-	-	-	-	-	-	-	0	-	-
FUJA0612	Klebsiella pneumoniae	295	Chubu	Aichi	6576	unknown (KL111)		Not detected		SAMD01601228	DRR708305	154	221	170831	401348	5574034	no	-		blaSHV-11, ompK35_E132K, FosA7.3_closest, fosA, OqxB27_closest, oqxA_closest		6576	2	1	11	1	1	8	43		Klebsiella pneumoniae	strong	0	-	-	-	-	-	-	-	-	-	-	-	-	-	0	-	-
FUJA0613	Klebsiella variicola	295	Chubu	Aichi	1456	K60	blaOXA-926	Not detected		SAMD01601229	DRR708306	128	84	183290	719725	5617125	no	-		blaLEN-55_closest, blaOXA-926, FosA9_partial, oqxA_closest, oqxB9, oqxR_D95E, oqxR_V113I		1456	16	18	42	27	55	22	241		Klebsiella variicola subsp. variicola	strong	0	-	-	-	-	-	-	-	-	-	-	-	-	-	0	-	-
FUJA0615	Klebsiella variicola	296	Chubu	Aichi	5693	unknown (KL137)		Not detected		SAMD01601230	DRR708307	153	69	217820	740149	5404727	no	-		blaLEN-13, FosA9_partial, oqxA_closest, oqxB9, oqxR_V113I		5693	16	24	21	40	47	93	75		Klebsiella variicola subsp. variicola	strong	0	-	-	-	-	-	-	-	-	-	-	-	-	-	0	-	-
FUJA0621	Klebsiella variicola	298	Chubu	Aichi	527	K35		Not detected		SAMD01601231	DRR708308	156	79	220265	808127	5602572	no	-		blaLEN-16_closest, FosA9_partial, OqxB9_closest, oqxA_closest, oqxR_D95E, oqxR_V113I		527	16	24	21	27	41	22	75		Klebsiella variicola subsp. variicola	strong	0	-	-	-	-	-	-	-	-	-	-	-	-	-	0	-	-
FUJA0628	Klebsiella pneumoniae	302	Kanto	Kanagawa	611	K45		Not detected		SAMD01601232	DRR708309	136	95	146089	392542	5505114	no	-		blaSHV-27, ompK35_E132K, fosA, oqxA, oqxB25		611	5	1	5	1	7	11	24		Klebsiella pneumoniae	strong	0	-	-	-	-	-	-	-	-	-	-	-	-	-	0	-	-
FUJA0647	Klebsiella pneumoniae	311	Kanto	Tokyo	461	K10		Not detected		SAMD01601233	DRR708310	122	231	105896	308254	5731512	no	-		blaSHV-1, fosA, oqxA10, oqxB25		461	3	1	13	34	63	1	64		Klebsiella pneumoniae	strong	0	-	-	-	-	-	-	-	-	-	-	-	-	-	0	-	-
FUJA0656	Klebsiella pneumoniae	315	Kanto	Kanagawa	1574	unknown (KL114)		Not detected		SAMD01601234	DRR708311	131	81	186982	463063	5431439	no	-		blaSHV-11, ompK35_E132K, pmrB_R256G, FosA7.3_closest, fosA, OqxB27_closest, oqxA_closest		1574	10	1	11	1	26	8	43		Klebsiella pneumoniae	strong	0	-	-	-	-	-	-	-	-	-	-	-	-	-	0	-	-
FUJA0660	Klebsiella pneumoniae	317	Chubu	Aichi	200	K23		Not detected		SAMD01601235	DRR708312	136	66	185145	554830	5053155	no	-		blaSHV-1, fosA10, OqxB14_closest, oqxA		200	2	1	2	1	12	1	68		Klebsiella pneumoniae	strong	0	-	-	-	-	-	-	-	-	-	-	-	-	-	0	-	-
FUJA0664	Klebsiella variicola	319	Chubu	Aichi	363	K53	blaOXA-926	Not detected		SAMD01601236	DRR708313	97	82	291468	951452	5885515	no	-		blaLEN-13, blaOXA-926, fosA_closest, OqxB9_closest, oqxA_closest, oqxR_D95E, oqxR_V113I		363	16	18	21	27	53	22	67		Klebsiella variicola subsp. variicola	strong	0	-	-	-	-	-	-	-	-	-	-	-	-	-	0	-	-
FUJA0666	Klebsiella pneumoniae	320	Chubu	Aichi	1	K45		Not detected		SAMD01601237	DRR708314	189	68	194970	603780	5307360	no	-		blaSHV-1, fosA_partial, oqxA10, oqxB19		1	4	4	1	1	7	4	10		Klebsiella pneumoniae	strong	0	-	-	-	-	-	-	-	-	-	-	-	-	-	0	-	-
FUJA0670	Klebsiella pneumoniae	321	Chubu	Aichi	36	unknown (KL102)		Not detected		SAMD01601238	DRR708315	161	86	186059	646606	5347117	no	-		blaSHV-11, fosA5, oqxA_closest, oqxB5		36	2	1	2	1	7	1	7		Klebsiella pneumoniae	strong	0	-	-	-	-	-	-	-	-	-	-	-	-	-	0	-	-
FUJA0672	Klebsiella pneumoniae	322	Chubu	Aichi	1537	K24		Not detected		SAMD01601239	DRR708316	57	72	185561	453309	5116111	no	-		blaSHV-1, fosA10, OqxB14_closest, oqxA		1537	2	1	2	1	12	1	46		Klebsiella pneumoniae	strong	0	-	-	-	-	-	-	-	-	-	-	-	-	-	0	-	-
FUJA0676	Klebsiella quasipneumoniae	323	Chubu	Aichi	7057	unknown (KL123)		Not detected		SAMD01601240	DRR708317	106	78	188059	807801	5122744	no	-		blaOKP-B-6_closest, fosA_closest, OqxB9_closest, oqxA_closest, acrR_V165I, acrR_Y114F, oqxR_D95E		7057	18	22	26	59	94	74	258		Klebsiella quasipneumoniae subsp. similipneumoniae	strong	0	-	-	-	-	-	-	-	-	-	-	-	-	-	0	-	-
FUJA0683	Klebsiella variicola	327	Kinki	Kyoto	9362	K67		Not detected		SAMD01601241	DRR708318	66	69	216933	660929	5472204	no	-		blaLEN-41, fosA_closest, OqxB9_closest, oqxA_closest, oqxR_D95E, oqxR_V113I		9362	524	127	292	135	897	83	365		Klebsiella variicola subsp. tropica	strong	0	-	-	-	-	-	-	-	-	-	-	-	-	-	0	-	-
FUJA0685	Klebsiella variicola	328	Kinki	Kyoto	9362	K67		Not detected		SAMD01601242	DRR708319	202	62	266232	660927	5472344	no	-		blaLEN-41, fosA_closest, OqxB9_closest, oqxA_closest, oqxR_D95E, oqxR_V113I		9362	524	127	292	135	897	83	365		Klebsiella variicola subsp. tropica	strong	0	-	-	-	-	-	-	-	-	-	-	-	-	-	0	-	-
FUJA0688	Klebsiella variicola	329	Kinki	Kyoto	9363	K6		Not detected		SAMD01601243	DRR708320	60	76	251481	581162	5445973	no	-		blaLEN-16, FosA9_closest, oqxA_closest, oqxB15, oqxR_D95E, oqxR_V113I		9363	16	24	46	610	898	17	45		Klebsiella variicola subsp. variicola	strong	0	-	-	-	-	-	-	-	-	-	-	-	-	-	0	-	-
FUJA0690	Klebsiella variicola	330	Chubu	Aichi	1562	unknown (KL114)		Not detected		SAMD01601244	DRR708321	65	122	148196	476563	5717846	no	-		blaLEN-10, FosA9_closest, oqxA_closest, oqxB9, oqxR_D95E, oqxR_V113I		1562	16	24	36	27	29	22	105		Klebsiella variicola subsp. variicola	strong	0	-	-	-	-	-	-	-	-	-	-	-	-	-	0	-	-
FUJA0693	Klebsiella pneumoniae	331	Kanto	Kanagawa	37	unknown (KL179)		Not detected		SAMD01601245	DRR708322	109	81	172779	530613	5142495	no	-		blaSHV-11, pmrB_R256G, fosA_closest, oqxA, oqxB		37	2	9	2	1	13	1	16		Klebsiella pneumoniae	strong	0	-	-	-	-	-	-	-	-	-	-	-	-	-	0	-	-
FUJA0696	Klebsiella quasipneumoniae	332	Kinki	Osaka	9364	K43		Not detected		SAMD01601246	DRR708323	50	46	321039	1063349	5024668	no	-		blaOKP-B-1_closest, fosA_partial, OqxB9_closest, oqxA_closest, acrR_V165I, acrR_Y114F, dfrA50_closest, oqxR_D95E		9364	18	22	25	61	98	105	51		Klebsiella quasipneumoniae subsp. similipneumoniae	strong	0	-	-	-	-	-	-	-	-	-	-	-	-	-	0	-	-
FUJA0697	Klebsiella pneumoniae	332	Kinki	Osaka	234	K30		Not detected		SAMD01601247	DRR708324	71	100	152587	523022	5184361	no	-		blaSHV-27, fosA_closest, OqxB19_closest, oqxA, dfrA50_closest, tet(D)		234	2	1	2	1	7	1	24		Klebsiella pneumoniae	strong	0	-	-	-	-	-	-	-	-	-	-	-	-	-	0	-	-
FUJA0703	Klebsiella variicola	334	Chubu	Aichi	1899	K20		Not detected		SAMD01601248	DRR708325	59	88	245070	468025	5639545	no	-		blaLEN-8_closest, FosA9_partial, OqxB9_closest, oqxA_closest, oqxR_D95E, oqxR_V113I		1899	16	45	21	27	39	22	67		Klebsiella variicola subsp. variicola	strong	0	-	-	-	-	-	-	-	-	-	-	-	-	-	0	-	-
FUJA0704	Klebsiella pneumoniae	334	Chubu	Aichi	889	K54		Not detected		SAMD01601249	DRR708326	55	125	143389	630082	5548004	no	-		blaSHV-108, fosA, OqxB19_closest, oqxA		889	3	1	1	4	3	1	19		Klebsiella pneumoniae	strong	0	-	-	-	-	-	-	-	-	-	-	-	-	-	0	-	-
FUJA0707	Klebsiella pneumoniae	335	Kanto	Chiba	35	K22		Not detected		SAMD01601250	DRR708327	76	102	173627	285268	5436564	no	-		blaSHV-33, fosA, OqxB19_closest, oqxA3		35	2	1	2	1	10	1	19		Klebsiella pneumoniae	strong	0	-	-	-	-	-	-	-	-	-	-	-	-	-	0	-	-
FUJA0709	Klebsiella pneumoniae	336	Chubu	Aichi	1962	K14		Not detected		SAMD01601251	DRR708328	51	90	133857	425612	5168409	no	-		blaSHV-110, fosA, oqxA, oqxB25, dfrA50_closest		1962	2	1	65	1	240	4	43		Klebsiella pneumoniae	strong	0	-	-	-	-	-	-	-	-	-	-	-	-	-	0	-	-
FUJA0711	Klebsiella variicola	337	Chubu	Aichi	415	Capsule null		Not detected		SAMD01601252	DRR708329	69	180	103665	302730	5630680	no	-		blaLEN-27, FosA9_partial, OqxB15_closest, oqxA_closest, oqxR_D95E, oqxR_V113I		415	45	24	21	27	84	22	67		Klebsiella variicola subsp. variicola	strong	0	-	-	-	-	-	-	-	-	-	-	-	-	-	0	-	-
FUJA0714	Klebsiella pneumoniae	339	Chubu	Aichi	23	K1		iroB, iroC, iroD, iroN, iucB, iucC, iucD, peg-344, rmpA, rmpA2		SAMD01601253	DRR720268, DRR720271	88	91	185888	328584	5602347	no	-		blaSHV-11, fosA, oqxA, oqxB19		23	2	1	1	1	9	4	12		Klebsiella pneumoniae	strong	46-1LV	ybt 1; ICEKp10	2*	2	2	2	2	36	6	2	2	2	2	-	29	clb 2	2
FUJA0717	Klebsiella pneumoniae	340	Chubu	Aichi	234	unknown (KL122)		Not detected		SAMD01601254	DRR708331	123	87	223960	503703	5225935	no	-		blaSHV-27, fosA_closest, OqxB19_closest, oqxA		234	2	1	2	1	7	1	24		Klebsiella pneumoniae	strong	0	-	-	-	-	-	-	-	-	-	-	-	-	-	0	-	-
FUJA0721	Klebsiella quasipneumoniae	341	Chubu	Aichi	8800	K6		Not detected		SAMD01601255	DRR708332	95	58	238546	1049799	5224480	no	-		blaOKP-A-3_closest, FosA9_closest, OqxB9_closest, oqxA_closest, acrR_V165I, acrR_Y114F		8800	98	19	28	20	117	18	1250		Klebsiella quasipneumoniae subsp. quasipneumoniae	strong	0	-	-	-	-	-	-	-	-	-	-	-	-	-	0	-	-
FUJA0722	Klebsiella pneumoniae	341	Chubu	Aichi	1213	unknown (KL103)		Not detected		SAMD01601256	DRR708333	51	116	173269	301715	5246877	no	-		blaSHV-1, fosA_partial, OqxB5_partial, oqxA		1213	2	1	1	1	7	4	87		Klebsiella pneumoniae	strong	0	-	-	-	-	-	-	-	-	-	-	-	-	-	0	-	-
FUJA0727	Klebsiella pneumoniae	343	Chubu	Aichi	36	K27		Not detected		SAMD01601257	DRR708334	71	124	139805	417579	5202885	no	-		blaSHV-11, fosA5, oqxA_closest, oqxB5		36	2	1	2	1	7	1	7		Klebsiella pneumoniae	strong	0	-	-	-	-	-	-	-	-	-	-	-	-	-	0	-	-
FUJA0730	Klebsiella quasipneumoniae	344	Chubu	Aichi	9365	K64		Not detected		SAMD01601258	DRR708335	56	47	500073	1025797	5168076	no	-		blaOKP-B-6_closest, FosA9_closest, OqxB9_closest, oqxA_closest, acrR_V165I, acrR_Y114F, oqxR_D95E		9365	18	22	55	63	31	37	1347		Klebsiella quasipneumoniae subsp. similipneumoniae	strong	0	-	-	-	-	-	-	-	-	-	-	-	-	-	0	-	-
FUJA0733	Klebsiella pneumoniae	345	Chubu	Aichi	9366	K28		Not detected		SAMD01601259	DRR708336	60	112	184355	327665	5126213	no	-		blaSHV-11, fosA5		9366	2	31	111	1	7	4	14		Klebsiella pneumoniae	strong	0	-	-	-	-	-	-	-	-	-	-	-	-	-	0	-	-
FUJA0736	Klebsiella quasipneumoniae	346	Chubu	Aichi	9367	K61		Not detected		SAMD01601260	DRR708337	85	49	269782	719267	5175252	no	-		blaOKP-B-41, fosA_closest, OqxB9_closest, oqxA_closest, acrR_V165I, acrR_Y114F, oqxR_D95E		9367	42	22	26	64	115	13	154		Klebsiella quasipneumoniae subsp. similipneumoniae	strong	0	-	-	-	-	-	-	-	-	-	-	-	-	-	0	-	-
FUJA0739	Klebsiella pneumoniae	348	Chubu	Aichi	490	K3		Not detected		SAMD01601261	DRR708338	89	52	266537	524892	5321229	no	-		blaSHV-1, FosA9_closest, OqxB25_closest, oqxA		490	4	1	1	1	21	1	6		Klebsiella pneumoniae	strong	466-1LV	ybt 16; ICEKp12	6	15	5	144	11	367	429	2	11	4	2	-	0	-	-
FUJA0744	Klebsiella pneumoniae	350	Chubu	Aichi	37	K15		Not detected		SAMD01601262	DRR708339	140	156	150641	429271	5644680	no	-		aph(3'')-Ib, aph(6)-Id, blaSHV-11, pmrB_R256G, fosA_closest, oqxA, oqxB		37	2	9	2	1	13	1	16		Klebsiella pneumoniae	strong	0	-	-	-	-	-	-	-	-	-	-	-	-	-	0	-	-
FUJA0746	Klebsiella pneumoniae	351	Chubu	Aichi	1446	K39		Not detected		SAMD01601263	DRR708340	94	60	371274	609673	5139553	no	-		blaSHV-27, fosA_closest, oqxA, oqxB25		1446	4	3	1	36	9	1	14		Klebsiella pneumoniae	strong	0	-	-	-	-	-	-	-	-	-	-	-	-	-	0	-	-
FUJA0749	Klebsiella pneumoniae	352	Kinki	Osaka	219	unknown (KL114)		Not detected		SAMD01601264	DRR708341	100	92	177818	417371	5434256	no	-		aadA2, aph(3'')-Ib, aph(6)-Id, blaSHV-1, fosA_partial, oqxA, oqxB19, qacEdelta1, sul1, dfrA12		219	2	1	2	3	27	1	39		Klebsiella pneumoniae	strong	0	-	-	-	-	-	-	-	-	-	-	-	-	-	0	-	-
FUJA0750	Klebsiella variicola	352	Kinki	Osaka	4607	K57		Not detected		SAMD01601265	DRR708342	79	81	231299	924138	5509144	no	-		blaLEN-12, FosA9_closest, oqxA_closest, oqxB7, oqxR_D95E, oqxR_V113I		4607	16	24	43	307	47	22	75		Klebsiella variicola subsp. variicola	strong	0	-	-	-	-	-	-	-	-	-	-	-	-	-	0	-	-
FUJA0752	Klebsiella variicola	353	Kyushu	Fukuoka	9368	K81		Not detected		SAMD01601266	DRR708343	81	89	161793	644833	5641570	no	-		blaLEN-12, FosA9_closest, oqxA_closest, oqxB15, oqxR_D95E, oqxR_V113I		9368	16	24	21	40	146	29	67		Klebsiella variicola subsp. variicola	strong	0	-	-	-	-	-	-	-	-	-	-	-	-	-	0	-	-
FUJA0754	Klebsiella pneumoniae	354	Kanto	Kanagawa	631	unknown (KL177)		Not detected		SAMD01601267	DRR708344	89	86	172391	633553	5218354	no	-		blaSHV-219, fosA_closest, oqxA, oqxB_closest		631	2	1	1	1	9	4	4		Klebsiella pneumoniae	strong	0	-	-	-	-	-	-	-	-	-	-	-	-	-	0	-	-
FUJA0760	Klebsiella pneumoniae	357	Kinki	Mie	34	Capsule null		Not detected		SAMD01601268	DRR708345	67	137	100694	221321	5167318	no	-		blaSHV-26, FosA5_closest, OqxB19_closest, oqxA10		34	2	3	6	1	9	7	4		Klebsiella pneumoniae	strong	0	-	-	-	-	-	-	-	-	-	-	-	-	-	0	-	-
FUJA0762	Klebsiella pneumoniae	358	Kyushu	Kumamoto	883	unknown (KL109)		Not detected		SAMD01601269	DRR708346	113	97	135741	504195	5186368	no	-		blaSHV-71, ompK35_E132K, fosA10, oqxA_closest, oqxB25		883	2	5	1	1	9	4	9		Klebsiella pneumoniae	strong	0	-	-	-	-	-	-	-	-	-	-	-	-	-	0	-	-
FUJA0765	Klebsiella pneumoniae	360	Kyushu	Kumamoto	1537	K47		Not detected		SAMD01601270	DRR708347	105	55	204046	512675	5057447	no	-		blaSHV-1, fosA10, oqxA, oqxB32		1537	2	1	2	1	12	1	46		Klebsiella pneumoniae	strong	0	-	-	-	-	-	-	-	-	-	-	-	-	-	0	-	-
FUJA0770	Klebsiella pneumoniae	362	Chubu	Aichi	9369	unknown (KL133)		Not detected		SAMD01601271	DRR708348	103	99	185391	521608	5423979	no	-		blaSHV-71, fosA, oqxA, oqxB25		9369	4	3	1	1	10	10	14		Klebsiella pneumoniae	strong	0	-	-	-	-	-	-	-	-	-	-	-	-	-	0	-	-
FUJA0772	Klebsiella pneumoniae	363	Kanto	Tokyo	528	K27		Not detected		SAMD01601272	DRR708349	69	95	155094	320655	5111045	no	-		blaSHV-11, ompK35_E132K, fosA_closest, oqxA, oqxB19		528	32	5	1	1	9	4	18		Klebsiella pneumoniae	strong	0	-	-	-	-	-	-	-	-	-	-	-	-	-	0	-	-
FUJA0776	Klebsiella pneumoniae	365	Kanto	Chiba	252	K51		Not detected		SAMD01601273	DRR708350	80	252	99768	355939	5777059	no	-		blaSHV-1, fosA7_partial, fosA_closest, oqxA, oqxB19, acrR_M109I		252	2	5	1	1	9	1	6		Klebsiella pneumoniae	strong	0	-	-	-	-	-	-	-	-	-	-	-	-	-	0	-	-
FUJA0778	Klebsiella pneumoniae	366	Kyushu	Nagasaki	950	K7		Not detected		SAMD01601274	DRR708351	64	111	119527	413660	5249434	no	-		blaSHV-1, fosA, oqxA10, oqxB19		950	2	1	1	20	56	4	31		Klebsiella pneumoniae	strong	0	-	-	-	-	-	-	-	-	-	-	-	-	-	0	-	-
FUJA0781	Klebsiella quasipneumoniae	367	Kyushu	Nagasaki	9370	K13		Not detected		SAMD01601275	DRR708352	76	73	353472	1031620	5041296	no	-		blaOKP-B-23, fosA_partial, OqxB9_closest, oqxA_closest, acrR_V165I, acrR_Y114F, oqxR_D95E		9370	525	22	122	110	11	92	99		Klebsiella quasipneumoniae subsp. similipneumoniae	strong	0	-	-	-	-	-	-	-	-	-	-	-	-	-	0	-	-
FUJA0783	Klebsiella variicola	368	Kanto	Tokyo	9371	unknown (KL103)		Not detected		SAMD01601276	DRR708353	112	64	215420	1247389	5353350	no	-		blaLEN-9, FosA9_partial, oqxA_closest, oqxB9, oqxR_D95E, oqxR_V113I		9371	60	376	21	27	53	17	67		Klebsiella variicola subsp. variicola	strong	0	-	-	-	-	-	-	-	-	-	-	-	-	-	0	-	-
FUJA0786	Klebsiella variicola	369	Kanto	Tokyo	2183	unknown (KL151)		Not detected		SAMD01601277	DRR708354	97	70	303408	723340	5454966	no	-		blaLEN-13, FosA9_partial, OqxB9_closest, oqxA_closest, oqxR_D95E, oqxR_V113I		2183	16	24	21	31	146	22	74		Klebsiella variicola subsp. variicola	strong	0	-	-	-	-	-	-	-	-	-	-	-	-	-	0	-	-
FUJA0789	Klebsiella pneumoniae	372	Kanto	Tokyo	1933	K23		Not detected		SAMD01601278	DRR708355	110	75	164885	679539	5342345	no	-		blaSHV-11, fosA_partial, OqxB19_partial, oqxA		1933	2	1	1	1	3	1	9		Klebsiella pneumoniae	strong	0	-	-	-	-	-	-	-	-	-	-	-	-	-	0	-	-
FUJA0793	Klebsiella variicola	374	Kanto	Tokyo	3527	unknown (KL134)	blaOXA-926	Not detected		SAMD01601279	DRR708356	139	104	183289	631291	5694068	no	-		blaLEN-16, blaOXA-926, FosA9_partial, OqxB9_closest, oqxA_closest, oqxR_D95E, oqxR_V113I		3527	16	24	21	27	50	22	67		Klebsiella variicola subsp. variicola	strong	0	-	-	-	-	-	-	-	-	-	-	-	-	-	0	-	-
FUJA0795	Klebsiella pneumoniae	374	Kanto	Tokyo	1213	unknown (KL103)		Not detected		SAMD01601280	DRR708357	59	98	137388	534539	5294705	no	-		blaSHV-1, fosA_partial, OqxB5_partial, oqxA		1213	2	1	1	1	7	4	87		Klebsiella pneumoniae	strong	0	-	-	-	-	-	-	-	-	-	-	-	-	-	0	-	-
FUJA0800	Klebsiella pneumoniae	375	Kanto	Saitama	9372	unknown (KL105)	blaCTXM-15	Not detected		SAMD01601281	DRR708358	64	96	168337	394001	5234801	no	-		aph(3'')-Ib, aph(6)-Id, blaCTX-M-15, blaSHV-1, fosA_partial, OqxB20_closest, oqxA		9372	2	3	2	1	1	4	1348		Klebsiella pneumoniae	strong	0	-	-	-	-	-	-	-	-	-	-	-	-	-	0	-	-
FUJA0803	Klebsiella variicola	377	Kinki	Mie	6168	K3		Not detected		SAMD01601282	DRR708359	94	60	273034	854461	5493395	no	-		blaLEN-19_closest, FosA9_partial, oqxA_closest, oqxB15, oqxR_D95E, oqxR_V113I		6168	16	18	21	40	76	22	67		Klebsiella variicola subsp. variicola	strong	0	-	-	-	-	-	-	-	-	-	-	-	-	-	0	-	-
FUJA0810	Klebsiella pneumoniae	379	Kanto	Chiba	2446	K39		Not detected		SAMD01601283	DRR708360	128	63	269153	905529	5134854	no	-		blaSHV-1, fosA, OqxB14_closest, oqxA		2446	2	1	2	37	45	1	9		Klebsiella pneumoniae	strong	0	-	-	-	-	-	-	-	-	-	-	-	-	-	0	-	-
FUJA0813	Klebsiella pneumoniae	380	Kanto	Chiba	1017	K58		Not detected		SAMD01601284	DRR708361	85	74	215570	865174	5245791	no	-		blaSHV-11, FosA7.3_partial, fosA, OqxB19_closest, oqxA		1017	2	2	2	1	1	4	34		Klebsiella pneumoniae	strong	0	-	-	-	-	-	-	-	-	-	-	-	-	-	0	-	-
FUJA0815	Klebsiella pneumoniae	381	Kanto	Chiba	2446	K39		Not detected		SAMD01601285	DRR708362	84	59	275165	501753	5134343	no	-		blaSHV-1, fosA, OqxB14_closest, oqxA		2446	2	1	2	37	45	1	9		Klebsiella pneumoniae	strong	0	-	-	-	-	-	-	-	-	-	-	-	-	-	0	-	-
FUJA0817	Klebsiella pneumoniae	382	Kanto	Chiba	309	K42		Not detected		SAMD01601286	DRR708363	78	83	175886	432705	5206370	no	-		blaSHV-11, pmrB_R256G, fosA_closest, oqxA, oqxB		309	2	9	2	1	13	1	10		Klebsiella pneumoniae	strong	0	-	-	-	-	-	-	-	-	-	-	-	-	-	0	-	-
FUJA0820	Klebsiella pneumoniae	383	Kanto	Chiba	292	K38		Not detected		SAMD01601287	DRR708364	73	93	185630	399157	5355420	no	-		blaSHV-11, FosA10_closest, oqxA, oqxB19, dfrA50_closest		292	2	1	2	1	1	1	4		Klebsiella pneumoniae	strong	0	-	-	-	-	-	-	-	-	-	-	-	-	-	0	-	-
FUJA0826	Klebsiella variicola	387	Chubu	Gifu	616	K54		Not detected		SAMD01601288	DRR708365	93	82	212978	971977	5670062	no	-		blaLEN-9, FosA7.4_closest, FosA9_partial, oqxA_closest, oqxB15, oqxR_D95E, oqxR_V113I		616	16	18	30	27	68	59	67		Klebsiella variicola subsp. variicola	strong	0	-	-	-	-	-	-	-	-	-	-	-	-	-	0	-	-
FUJA0828	Klebsiella pneumoniae	388	Chubu	Gifu	234	K30		Not detected		SAMD01601289	DRR708366	97	127	185146	370556	5445752	no	-		blaSHV-27, fosA_closest, OqxB19_closest, oqxA		234	2	1	2	1	7	1	24		Klebsiella pneumoniae	strong	0	-	-	-	-	-	-	-	-	-	-	-	-	-	0	-	-
FUJA0829	Klebsiella pneumoniae	389	Chubu	Gifu	105	unknown (KL102)		Not detected		SAMD01601290	DRR708367	131	67	193720	725467	5183753	no	-		blaSHV-1, fosA_partial, OqxB20_closest, oqxA		105	2	3	2	1	1	4	18		Klebsiella pneumoniae	strong	0	-	-	-	-	-	-	-	-	-	-	-	-	-	0	-	-
FUJA0830	Klebsiella variicola	390	Chubu	Gifu	9373	K16		Not detected		SAMD01601291	DRR708368	108	79	185567	951185	5760820	no	-		blaLEN-2_closest, FosA9_partial, OqxB9_closest, oqxA_closest, oqxR_D95E, oqxR_V113I		9373	16	24	21	40	53	66	74		Klebsiella variicola subsp. variicola	strong	0	-	-	-	-	-	-	-	-	-	-	-	-	-	0	-	-
FUJA0834	Klebsiella pneumoniae	391	Chubu	Aichi	220	unknown (KL114)		Not detected		SAMD01601292	DRR708369	80	93	173607	582856	5435999	no	-		blaSHV-1, fosA, OqxB20_closest, oqxA		220	2	1	2	1	45	4	9		Klebsiella pneumoniae	strong	0	-	-	-	-	-	-	-	-	-	-	-	-	-	0	-	-
FUJA0837	Klebsiella pneumoniae	392	Kanto	Kanagawa	148	K11		Not detected		SAMD01601293	DRR708370	106	66	177927	367208	5250395	no	-		blaSHV-196, fosA_closest, OqxA10_closest, OqxB19_closest		148	4	1	31	1	16	23	6		Klebsiella pneumoniae	strong	0	-	-	-	-	-	-	-	-	-	-	-	-	-	0	-	-
FUJA0844	Klebsiella pneumoniae	395	Kanto	Kanagawa	37	K38		Not detected		SAMD01601294	DRR708371	84	85	185903	266734	5276493	no	-		blaSHV-11, pmrB_R256G, fosA_closest, oqxA, oqxB, ramR_A19V		37	2	9	2	1	13	1	16		Klebsiella pneumoniae	strong	0	-	-	-	-	-	-	-	-	-	-	-	-	-	0	-	-
FUJA0846	Klebsiella variicola	396	Chubu	Aichi	8170	unknown (KL123)		Not detected		SAMD01601295	DRR708372	99	78	182967	507485	5605297	no	-		blaLEN-9, FosA7.4_closest, FosA9_partial, oqxA_closest, oqxB9, oqxR_D95E, oqxR_V113I		8170	16	18	21	27	47	22	417		Klebsiella variicola subsp. variicola	strong	0	-	-	-	-	-	-	-	-	-	-	-	-	-	0	-	-
FUJA0849	Klebsiella quasipneumoniae	398	Chubu	Aichi	2355	K16		Not detected		SAMD01601296	DRR708373	81	94	211244	708565	5394304	no	-		blaOKP-B-6, fosA_closest, OqxB9_closest, oqxA_closest, acrR_V165I, acrR_Y114F, oqxR_D95E		2355	18	22	18	61	11	13	51		Klebsiella quasipneumoniae subsp. similipneumoniae	strong	0	-	-	-	-	-	-	-	-	-	-	-	-	-	0	-	-
FUJA0850	Klebsiella pneumoniae	398	Chubu	Aichi	4341	K14		Not detected		SAMD01601297	DRR708374	114	73	265557	646305	5214235	no	-		blaSHV-27, fosA_closest, oqxA, oqxB25		4341	4	3	1	36	9	10	182		Klebsiella pneumoniae	strong	0	-	-	-	-	-	-	-	-	-	-	-	-	-	0	-	-
FUJA0855	Klebsiella pneumoniae	401	Kanto	Tokyo	6803	K38		Not detected		SAMD01601298	DRR708375	100	81	185836	409067	5156300	no	-		blaSHV-11, fosA_closest, oqxA_closest, oqxB25		6803	2	1	1	5	9	1	123		Klebsiella pneumoniae	strong	0	-	-	-	-	-	-	-	-	-	-	-	-	-	0	-	-
FUJA0858	Klebsiella variicola	403	Kinki	Hyogo	1144	unknown (KL142)	blaOXA-926	Not detected		SAMD01601299	DRR708376	62	115	184623	481963	5805099	no	-		blaLEN-16, blaOXA-926, FosA9_partial, oqxA_closest, oqxB9, oqxR_D95E, oqxR_V113I		1144	16	66	45	32	55	40	67		Klebsiella variicola subsp. variicola	strong	0	-	-	-	-	-	-	-	-	-	-	-	-	-	0	-	-
FUJA0863	Klebsiella variicola	405	Kinki	Hyogo	1144	unknown (KL142)	blaOXA-926	Not detected		SAMD01601300	DRR708377	82	108	220421	535874	5866234	no	-		blaLEN-16, blaOXA-926, FosA9_partial, oqxA_closest, oqxB9, oqxR_D95E, oqxR_V113I		1144	16	66	45	32	55	40	67		Klebsiella variicola subsp. variicola	strong	0	-	-	-	-	-	-	-	-	-	-	-	-	-	0	-	-
FUJA0866	Klebsiella pneumoniae	408	Kinki	Osaka	17	unknown (KL122)		Not detected		SAMD01601301	DRR708378	84	83	213539	591086	5482379	no	-		blaSHV-11, fosA_partial, oqxA, oqxB25		17	2	1	1	1	4	4	4		Klebsiella pneumoniae	strong	0	-	-	-	-	-	-	-	-	-	-	-	-	-	0	-	-
FUJA0871	Klebsiella pneumoniae	413	Chubu	Aichi	22	K9		Not detected		SAMD01601302	DRR708379	244	69	200235	589906	5097249	no	-		blaSHV-1, fosA, oqxA, oqxB32		22	2	3	1	1	1	4	4		Klebsiella pneumoniae	strong	0	-	-	-	-	-	-	-	-	-	-	-	-	-	0	-	-
FUJA0873	Klebsiella variicola	414	Kanto	Tokyo	9374	K60		Not detected		SAMD01601303	DRR708380	99	82	261327	642874	5567005	no	-		blaLEN-13, FosA9_partial, oqxA_closest, oqxB16, oqxR_D95E, oqxR_V113I		9374	16	18	21	611	176	564	67		Klebsiella variicola subsp. variicola	strong	0	-	-	-	-	-	-	-	-	-	-	-	-	-	0	-	-
FUJA0875	Klebsiella pneumoniae	416	Kyushu	Fukuoka	247	K10		Not detected		SAMD01601304	DRR708381	145	99	173987	439651	5479545	no	-		blaSHV-1, fosA_closest		247	10	7	2	2	3	25	4		Klebsiella pneumoniae	strong	0	-	-	-	-	-	-	-	-	-	-	-	-	-	0	-	-
FUJA0877	Klebsiella variicola	417	Chugoku	Okayama	467	unknown (KL130)		Not detected		SAMD01601305	DRR708382	138	154	142692	444953	5692376	no	-		blaLEN-21, FosA9_partial, OqxB9_closest, oqxA_closest, oqxR_D95E, oqxR_V113I		467	16	24	21	27	76	22	67		Klebsiella variicola subsp. variicola	strong	0	-	-	-	-	-	-	-	-	-	-	-	-	-	0	-	-
FUJA0881	Klebsiella pneumoniae	418	Chugoku	Okayama	280	K23		Not detected		SAMD01601306	DRR708383	117	100	164454	456803	5373984	no	-		blaSHV-27, FosA9_closest, oqxA, oqxB19		280	2	1	2	1	10	4	46		Klebsiella pneumoniae	strong	0	-	-	-	-	-	-	-	-	-	-	-	-	-	0	-	-
FUJA0883	Klebsiella variicola	419	Chubu	Niigata	9375	K30		Not detected		SAMD01601307	DRR708384	165	61	260019	650002	5593992	no	-		blaLEN-16_closest, FosA9_partial, OqxB9_closest, oqxA_closest, oqxR_D95E, oqxR_V113I		9375	16	66	21	549	42	17	67		Klebsiella variicola subsp. variicola	strong	0	-	-	-	-	-	-	-	-	-	-	-	-	-	0	-	-
FUJA0886	Klebsiella pneumoniae	422	Chubu	Aichi	37	K22		Not detected		SAMD01601308	DRR708385	130	93	172462	408533	5324106	no	-		blaSHV-11, pmrB_R256G, fosA_closest, oqxA, oqxB		37	2	9	2	1	13	1	16		Klebsiella pneumoniae	strong	0	-	-	-	-	-	-	-	-	-	-	-	-	-	0	-	-
FUJA0888	Klebsiella pneumoniae	423	Kanto	Tochigi	1436	unknown (KL128)		Not detected		SAMD01601309	DRR708386	63	93	167681	564852	5272056	no	-		blaSHV-80, fosA_partial, oqxA, oqxB25		1436	2	3	41	2	17	4	46		Klebsiella pneumoniae	strong	0	-	-	-	-	-	-	-	-	-	-	-	-	-	0	-	-
FUJA0890	Klebsiella pneumoniae	424	Kinki	Osaka	1145	K30		Not detected		SAMD01601310	DRR708387	102	76	170543	391266	5393985	no	-		blaSHV-11, fosA, oqxA, oqxB19		1145	2	1	4	34	1	1	2		Klebsiella pneumoniae	strong	0	-	-	-	-	-	-	-	-	-	-	-	-	-	0	-	-
FUJA0896	Klebsiella pneumoniae	426	Kanto	Tochigi	22	K9		Not detected		SAMD01601311	DRR708388	141	132	172500	620662	5384841	no	-		blaSHV-1, fosA, oqxA, oqxB32		22	2	3	1	1	1	4	4		Klebsiella pneumoniae	strong	0	-	-	-	-	-	-	-	-	-	-	-	-	-	0	-	-
FUJA0898	Klebsiella quasipneumoniae	427	Kanto	Saitama	3257	K16		Not detected		SAMD01601312	DRR708389	125	56	344461	1342744	5290372	no	-		blaOKP-B-16, fosA_closest, OqxB9_closest, oqxA_closest, acrR_V165I, acrR_Y114F, oqxR_D95E		3257	18	23	56	22	269	13	51		Klebsiella quasipneumoniae subsp. similipneumoniae	strong	0	-	-	-	-	-	-	-	-	-	-	-	-	-	0	-	-
FUJA0901	Klebsiella pneumoniae	428	Kanto	Chiba	105	unknown (KL102)		Not detected		SAMD01601313	DRR708390	103	69	177613	678550	5286075	no	-		blaSHV-1, fosA_partial, OqxB20_closest, oqxA		105	2	3	2	1	1	4	18		Klebsiella pneumoniae	strong	277-5LV	ybt 16; ICEKp12	6	15	5	4	11*	33*	480	2	11	126	2*	-	0	-	-
FUJA0902	Klebsiella pneumoniae	429	Kanto	Saitama	9376	Capsule null		Not detected		SAMD01601314	DRR708391	137	149	186504	469579	5515695	no	-		blaSHV-27, fosA_partial		9376	4	1	2	1	1	4	43		Klebsiella pneumoniae	strong	0	-	-	-	-	-	-	-	-	-	-	-	-	-	0	-	-
FUJA0905	Klebsiella variicola	430	Kinki	Nara	4524	K10		Not detected		SAMD01601315	DRR708392	146	72	249429	674726	5626266	no	-		blaLEN-16, FosA9_partial, OqxB9_closest, oqxA_closest, oqxR_D95E, oqxR_V113I		4524	16	18	21	19	339	17	45		Klebsiella variicola subsp. variicola	strong	0	-	-	-	-	-	-	-	-	-	-	-	-	-	0	-	-
FUJA0906	Klebsiella pneumoniae	430	Kinki	Nara	2982	K22		Not detected		SAMD01601316	DRR708393	62	76	219591	417817	5264517	no	-		blaSHV-1, pmrB_R256G, fosA, oqxA11, oqxB19		2982	2	1	2	1	74	1	12		Klebsiella pneumoniae	strong	0	-	-	-	-	-	-	-	-	-	-	-	-	-	0	-	-
FUJA0908	Klebsiella variicola	431	Kinki	Nara	9377	K1		Not detected		SAMD01601317	DRR708394	52	74	220649	993254	5375488	no	-		blaLEN-13_closest, FosA9_partial, oqxA_closest, oqxB9, oqxR_D95E, oqxR_V113I		9377	59	24	21	27	53	22	67		Klebsiella variicola subsp. variicola	strong	0	-	-	-	-	-	-	-	-	-	-	-	-	-	0	-	-
FUJA0909	Klebsiella pneumoniae	431	Kinki	Nara	36	K27		Not detected		SAMD01601318	DRR708395	62	81	168789	790090	5222691	no	-		blaSHV-11, fosA5, oqxA_closest, oqxB5		36	2	1	2	1	7	1	7		Klebsiella pneumoniae	strong	0	-	-	-	-	-	-	-	-	-	-	-	-	-	0	-	-
FUJA0911	Klebsiella pneumoniae	432	Kinki	Kyoto	37	K15		Not detected		SAMD01601319	DRR708396	76	64	179980	502568	5317778	no	-		blaSHV-11, pmrB_R256G, fosA_closest, oqxA, oqxB_closest		37	2	9	2	1	13	1	16		Klebsiella pneumoniae	strong	0	-	-	-	-	-	-	-	-	-	-	-	-	-	0	-	-
FUJA0913	Klebsiella quasipneumoniae	433	Kinki	Mie	8619	unknown (KL131)		Not detected		SAMD01601320	DRR708397	57	70	318866	849575	5149204	no	-		blaOKP-B-5, fosA_partial, OqxB9_closest, oqxA_closest, acrR_V165I, acrR_Y114F, oqxR_D95E		8619	18	22	18	61	11	41	51		Klebsiella quasipneumoniae subsp. similipneumoniae	strong	0	-	-	-	-	-	-	-	-	-	-	-	-	-	0	-	-
FUJA0915	Klebsiella quasipneumoniae	434	Chubu	Aichi	8619	unknown (KL131)		Not detected		SAMD01601321	DRR708398	73	75	272828	849575	5152410	no	-		blaOKP-B-5, fosA_partial, OqxB9_closest, oqxA_closest, acrR_V165I, acrR_Y114F, oqxR_D95E		8619	18	22	18	61	11	41	51		Klebsiella quasipneumoniae subsp. similipneumoniae	strong	0	-	-	-	-	-	-	-	-	-	-	-	-	-	0	-	-
FUJA0919	Klebsiella quasipneumoniae	436	Chubu	Aichi	9378	unknown (KL113)		Not detected		SAMD01601322	DRR708399	83	82	169149	487252	5289915	no	-		blaOKP-B-6, fosA_closest, OqxB9_closest, oqxA_closest, acrR_V165I, acrR_Y114F, oqxR_D95E		9378	48	22	18	59	899	13	51		Klebsiella quasipneumoniae subsp. similipneumoniae	strong	0	-	-	-	-	-	-	-	-	-	-	-	-	-	0	-	-
FUJA0920	Klebsiella quasipneumoniae	437	Chubu	Aichi	9378	unknown (KL113)		Not detected		SAMD01601323	DRR708400	72	100	169149	487252	5293819	no	-		blaOKP-B-6, fosA_closest, OqxB9_closest, oqxA_closest, acrR_V165I, acrR_Y114F, oqxR_D95E		9378	48	22	18	59	899	13	51		Klebsiella quasipneumoniae subsp. similipneumoniae	strong	0	-	-	-	-	-	-	-	-	-	-	-	-	-	0	-	-
FUJA0924	Klebsiella pneumoniae	439	Kanto	Chiba	4423	unknown (KL128)		Not detected		SAMD01601324	DRR708401	102	65	185649	560631	5296233	no	-		blaSHV-41, fosA10, OqxB14_closest, oqxA, dfrA50_closest		4423	2	1	2	2	1	1	633		Klebsiella pneumoniae	strong	0	-	-	-	-	-	-	-	-	-	-	-	-	-	0	-	-
FUJA0928	Klebsiella pneumoniae	441	Kanto	Chiba	237	K31		Not detected		SAMD01601325	DRR708402	38	108	174009	439869	5305836	no	-		blaSHV-11, pmrB_R256G, fosA_partial, oqxA, oqxB25		237	4	1	2	2	10	10	43		Klebsiella pneumoniae	strong	0	-	-	-	-	-	-	-	-	-	-	-	-	-	0	-	-
FUJA0932	Klebsiella variicola	443	Chubu	Shizuoka	1339	unknown (KL126)	blaOXA-926	Not detected		SAMD01601326	DRR708403	74	81	193116	876274	5728434	no	-		blaLEN-2_closest, blaOXA-926, FosA9_partial, OqxB9_closest, oqxA_closest, dfrA50_closest, oqxR_D95E, oqxR_V113I		1339	16	24	21	49	47	22	67		Klebsiella variicola subsp. variicola	strong	0	-	-	-	-	-	-	-	-	-	-	-	-	-	0	-	-
FUJA0934	Klebsiella variicola	444	Chubu	Aichi	360	K60		Not detected		SAMD01601327	DRR708404	68	92	162815	421096	5672968	no	-		blaLEN-13, ompK35_E132K, fosA_closest, OqxB9_closest, oqxA_closest, oqxR_D95E, oqxR_V113I		360	16	24	21	53	47	17	67		Klebsiella variicola subsp. variicola	strong	0	-	-	-	-	-	-	-	-	-	-	-	-	-	0	-	-
FUJA0938	Klebsiella pneumoniae	446	Kanto	Tokyo	20	K28		Not detected		SAMD01601328	DRR708405	56	95	195179	655691	5453189	no	-		blaSHV-187, fosA10		20	2	3	1	1	4	4	4		Klebsiella pneumoniae	strong	0	-	-	-	-	-	-	-	-	-	-	-	-	-	0	-	-
FUJA0942	Klebsiella pneumoniae	448	Kinki	Osaka	36	K27		Not detected		SAMD01601329	DRR708406	32	65	185609	545280	5265891	no	-		blaSHV-11, fosA5, oqxA_closest, oqxB5		36	2	1	2	1	7	1	7		Klebsiella pneumoniae	strong	238-3LV	ybt 15; ICEKp11	6	15	29	4*	1	334	60	2	1	119	26	-	0	-	-
FUJA0945	Klebsiella variicola	449	Kanto	Saitama	4043	K67		Not detected		SAMD01601330	DRR708407	59	64	309098	1578565	5397525	no	-		blaLEN-13_closest, FosA9_partial, oqxA_closest, oqxB15, oqxR_D95E, oqxR_V113I		4043	16	32	21	105	47	22	251		Klebsiella variicola subsp. variicola	strong	0	-	-	-	-	-	-	-	-	-	-	-	-	-	0	-	-
FUJA0951	Klebsiella variicola	453	Chubu	Aichi	355	unknown (KL142)	blaOXA-926	Not detected		SAMD01601331	DRR708408	107	90	185384	666799	5551895	no	-		blaLEN-25, blaOXA-926, FosA9_closest, OqxB9_closest, oqxA_closest, oqxR_D95E, oqxR_V113I		355	16	45	21	27	47	22	67		Klebsiella variicola subsp. variicola	strong	0	-	-	-	-	-	-	-	-	-	-	-	-	-	0	-	-
FUJA0952	Klebsiella variicola	454	Chubu	Aichi	1563	unknown (KL123)		Not detected		SAMD01601332	DRR708409	52	83	171386	471111	5546658	no	-		blaLEN-17, FosA9_closest, OqxB9_closest, oqxA_closest, oqxR_D95E, oqxR_V113I		1563	16	24	21	27	194	33	259		Klebsiella variicola subsp. variicola	strong	0	-	-	-	-	-	-	-	-	-	-	-	-	-	0	-	-
FUJA0954	Klebsiella pneumoniae	455	Chubu	Aichi	9379	unknown (KL119)		Not detected		SAMD01601333	DRR708410	90	135	174367	419141	5617499	no	-		blaSHV-11, pmrB_R256G, FosA9_closest, OqxB19_closest, oqxA		9379	8	4	1	1	1	4	352		Klebsiella pneumoniae	strong	0	-	-	-	-	-	-	-	-	-	-	-	-	-	0	-	-
FUJA0957	Klebsiella quasipneumoniae	457	Chubu	Aichi	5721	unknown (KL132)		Not detected		SAMD01601334	DRR708411	52	70	183340	513341	5271190	no	-		blaOKP-B-19, fosA_partial, OqxB9_closest, oqxA_closest, acrR_V165I, acrR_Y114F, oqxR_D95E		5721	18	22	26	59	566	38	51		Klebsiella quasipneumoniae subsp. similipneumoniae	strong	0	-	-	-	-	-	-	-	-	-	-	-	-	-	0	-	-
FUJA0958	Klebsiella pneumoniae	457	Chubu	Aichi	9379	unknown (KL119)		Not detected		SAMD01601335	DRR708412	101	132	174367	419345	5617081	no	-		blaSHV-11, pmrB_R256G, FosA9_closest, OqxB19_closest, oqxA		9379	8	4	1	1	1	4	352		Klebsiella pneumoniae	strong	0	-	-	-	-	-	-	-	-	-	-	-	-	-	0	-	-
FUJA0960	Klebsiella pneumoniae	458	Chubu	Aichi	636	K64		Not detected		SAMD01601336	DRR708413	71	146	177815	466912	5752348	no	-		blaSHV-1, fosA_partial, oqxA, oqxB19		636	2	5	1	1	4	1	4		Klebsiella pneumoniae	strong	0	-	-	-	-	-	-	-	-	-	-	-	-	-	0	-	-
FUJA0965	Klebsiella quasipneumoniae	461	Kanto	Chiba	5471	unknown (KL106)		Not detected		SAMD01601337	DRR708414	74	92	156364	518281	5235151	no	-		blaOKP-B-4, FosA9_closest, OqxB9_closest, oqxA_closest, acrR_V165I, acrR_Y114F, oqxR_D95E		5471	18	22	25	63	1	20	51		Klebsiella quasipneumoniae subsp. similipneumoniae	strong	0	-	-	-	-	-	-	-	-	-	-	-	-	-	0	-	-
FUJA0967	Klebsiella pneumoniae	461	Kanto	Chiba	36	K27		Not detected		SAMD01601338	DRR708415	97	138	127019	367410	5578029	no	-		blaSHV-11, FosA5_closest, oqxA_closest, oqxB5		36	2	1	2	1	7	1	7		Klebsiella pneumoniae	strong	71	ybt 10; ICEKp4	3	10	4	3	29	111	94	29	10	41	10	-	0	-	-
FUJA0971	Klebsiella pneumoniae	463	Chubu	Shizuoka	4006	unknown (KL119)	blaOXA-926	Not detected		SAMD01601339	DRR708416	49	113	179665	435553	5573064	no	-		blaOXA-926, blaSHV-11, fosA, oqxA, oqxB25		4006	2	1	1	2	7	1	4		Klebsiella pneumoniae	strong	0	-	-	-	-	-	-	-	-	-	-	-	-	-	0	-	-
FUJA0974	Klebsiella pneumoniae	464	Kanto	Tokyo	2344	K28		Not detected		SAMD01601340	DRR708417	141	48	297664	844366	5131426	no	-		blaSHV-32, fosA_partial, oqxA10, oqxB19		2344	2	5	10	1	1	4	25		Klebsiella pneumoniae	strong	0	-	-	-	-	-	-	-	-	-	-	-	-	-	0	-	-
FUJA0978	Klebsiella quasipneumoniae	466	Chubu	Gifu	138	unknown (KL170)		Not detected		SAMD01601341	DRR708418	60	99	214268	914237	5759833	no	-		blaOKP-B-2_closest, FosA9_closest, OqxB9_closest, oqxA_closest, acrR_V165I, acrR_Y114F, oqxR_D95E		138	18	22	26	23	31	13	49		Klebsiella quasipneumoniae subsp. similipneumoniae	strong	0	-	-	-	-	-	-	-	-	-	-	-	-	-	0	-	-
FUJA0979	Klebsiella quasivariicola	466	Chubu	Gifu	3009	K15		Not detected		SAMD01601342	DRR708419	93	199	105402	399597	5643250	no	-		blaOKP-D-1, ompK35_E132K, FosA9_closest, OqxB19_closest, oqxA_closest, acrR_Y114F		3009	65	59	86	79	260	81	209		Klebsiella quasivariicola	strong	0	-	-	-	-	-	-	-	-	-	-	-	-	-	0	-	-
FUJA0981	Klebsiella pneumoniae	467	Kanto	Tokyo	17	unknown (KL162)		Not detected		SAMD01601343	DRR708420	151	112	171312	523434	5544387	no	-		blaSHV-11, fosA_partial, oqxA, oqxB25		17	2	1	1	1	4	4	4		Klebsiella pneumoniae	strong	0	-	-	-	-	-	-	-	-	-	-	-	-	-	0	-	-
FUJA0986	Klebsiella pneumoniae	470	Kinki	Osaka	323	K21	blaCTXM-14, blaLAP-2	Not detected		SAMD01601344	DRR708421	117	88	176851	851738	5497548	no	-		aac(3)-IId, blaCTX-M-14, blaLAP-2, blaSHV-1, FosA7.3_closest, fosA_closest, catA2, oqxA, oqxB19, qacEdelta1, qnrS1, sul1, dfrA1, tet(A), tet(D)		323	2	1	1	1	9	1	93		Klebsiella pneumoniae	strong	354-2LV	ybt 14; ICEKp5	6	4	21	4	1	257	397*	2	65	4	2	-	0	-	-
FUJA0989	Klebsiella variicola	472	Kinki	Osaka	7526	K63	blaOXA-926 like	Not detected		SAMD01601345	DRR708422	135	101	150537	412496	5803150	no	-		blaLEN-9, blaOXA-926_closest, FosA9_partial, OqxB9_closest, oqxA_closest, dfrA50_closest, oqxR_D95E, oqxR_V113I		7526	16	24	30	350	705	40	67		Klebsiella variicola subsp. variicola	strong	0	-	-	-	-	-	-	-	-	-	-	-	-	-	0	-	-
FUJA0991	Klebsiella pneumoniae	472	Kinki	Osaka	2813	K30		Not detected		SAMD01601346	DRR708423	129	69	177112	507852	5409222	no	-		blaSHV-1, FosA7.3_closest, fosA, OqxB20_closest, oqxA_closest		2813	3	1	5	1	1	4	223		Klebsiella pneumoniae	strong	0	-	-	-	-	-	-	-	-	-	-	-	-	-	0	-	-
FUJA0996	Klebsiella quasipneumoniae	474	Kanto	Chiba	2686	K35		Not detected		SAMD01601347	DRR708424	147	62	267749	789693	5077975	no	-		blaOKP-B-1, fosA_partial, OqxB9_closest, oqxA_closest, acrR_V165I, acrR_Y114F, oqxR_D95E		2686	18	22	18	162	11	37	99		Klebsiella quasipneumoniae subsp. similipneumoniae	strong	0	-	-	-	-	-	-	-	-	-	-	-	-	-	0	-	-
FUJA0997	Klebsiella pneumoniae	474	Kanto	Chiba	412	K57		Not detected		SAMD01601348	DRR708425	98	80	185729	528294	5339290	no	-		blaSHV-1, ompK35_E132K, fosA, oqxA, oqxB25		412	2	1	2	1	9	1	112		Klebsiella pneumoniae	strong	0	-	-	-	-	-	-	-	-	-	-	-	-	-	0	-	-
FUJA1003	Klebsiella pneumoniae	477	Chubu	Aichi	14	K2		Not detected		SAMD01601349	DRR708426	95	100	185971	675182	5611074	no	-		blaSHV-28, fosA, OqxB20_closest, oqxA		14	1	6	1	1	1	1	1		Klebsiella pneumoniae	strong	192-1LV	ybt 9; ICEKp3	5	11	6	5	1	60	65*	9	5	5	11	-	0	-	-
FUJA1005	Klebsiella pneumoniae	478	Chubu	Aichi	8197	K49		Not detected		SAMD01601350	DRR708427	66	127	135727	496049	5446069	no	-		blaSHV-11, fosA_partial, OqxB22_closest, oqxA		8197	3	4	1	1	10	5	91		Klebsiella pneumoniae	strong	0	-	-	-	-	-	-	-	-	-	-	-	-	-	0	-	-
FUJA1008	Klebsiella variicola	479	Kanto	Saitama	9380	K61		Not detected		SAMD01601351	DRR708428	87	71	219601	496084	5369293	no	-		blaLEN-9, FosA9_partial, oqxA_closest, oqxB15, oqxR_D95E, oqxR_V113I		9380	60	18	21	27	53	40	183		Klebsiella variicola subsp. variicola	strong	0	-	-	-	-	-	-	-	-	-	-	-	-	-	0	-	-
FUJA1011	Klebsiella variicola	480	Chubu	Aichi	2273	K31		Not detected		SAMD01601352	DRR708429	105	62	204005	1045040	5428334	no	-		blaLEN-16, FosA9_partial, OqxB9_closest, oqxA_closest, oqxR_D95E, oqxR_V113I		2273	16	24	21	27	47	22	341		Klebsiella variicola subsp. variicola	strong	0	-	-	-	-	-	-	-	-	-	-	-	-	-	0	-	-
FUJA1013	Klebsiella pneumoniae	481	Kanto	Tokyo	1966	K58		Not detected		SAMD01601353	DRR708430	87	58	199645	612579	5311093	no	-		blaSHV-27, fosA, OqxB19_closest, oqxA		1966	2	1	2	1	10	4	42		Klebsiella pneumoniae	strong	0	-	-	-	-	-	-	-	-	-	-	-	-	-	0	-	-
FUJA1016	Klebsiella pneumoniae	482	Kanto	Tokyo	3106	unknown (KL113)		Not detected		SAMD01601354	DRR708431	48	109	161709	405662	5291453	no	-		blaSHV-11, fosA, oqxA, oqxB19		3106	2	1	5	20	17	21	42		Klebsiella pneumoniae	strong	0	-	-	-	-	-	-	-	-	-	-	-	-	-	0	-	-
FUJA1018	Klebsiella quasipneumoniae	483	Kinki	Osaka	2355	K16		Not detected		SAMD01601355	DRR708432	73	106	214253	471059	5429146	no	-		blaOKP-B-6, fosA_closest, OqxB9_closest, oqxA_closest, acrR_V165I, acrR_Y114F, oqxR_D95E		2355	18	22	18	61	11	13	51		Klebsiella quasipneumoniae subsp. similipneumoniae	strong	0	-	-	-	-	-	-	-	-	-	-	-	-	-	0	-	-
FUJA1020	Klebsiella pneumoniae	484	Chubu	Aichi	310	K1		Not detected		SAMD01601356	DRR708433	142	81	172408	852810	5349277	no	-		blaSHV-116, fosA, OqxB9_closest, oqxA		310	2	6	2	1	16	4	66		Klebsiella pneumoniae	strong	0	-	-	-	-	-	-	-	-	-	-	-	-	-	0	-	-
FUJA1022	Klebsiella variicola	485	Chubu	Aichi	363	K53		Not detected		SAMD01601357	DRR708434	87	68	285546	951460	5487270	no	-		blaLEN-13, fosA_closest, OqxB9_closest, oqxA_closest, oqxR_D95E, oqxR_V113I		363	16	18	21	27	53	22	67		Klebsiella variicola subsp. variicola	strong	0	-	-	-	-	-	-	-	-	-	-	-	-	-	0	-	-
FUJA1028	Klebsiella pneumoniae	488	Chubu	Aichi	6150	K10		Not detected		SAMD01601358	DRR708435	92	128	159863	321435	5734728	no	-		blaSHV-11, fosA, oqxA, oqxB25		6150	2	10	13	1	12	1	18		Klebsiella pneumoniae	strong	0	-	-	-	-	-	-	-	-	-	-	-	-	-	0	-	-
FUJA1031	Klebsiella variicola	489	Chubu	Aichi	5739	K49		Not detected		SAMD01601359	DRR708436	99	76	200738	1259107	5764797	no	-		blaLEN-13, FosA9_closest, OqxB9_closest, oqxA_closest, oqxR_D95E, oqxR_V113I		5739	16	18	21	31	92	29	67		Klebsiella variicola subsp. variicola	strong	0	-	-	-	-	-	-	-	-	-	-	-	-	-	0	-	-
FUJA1032	Klebsiella pneumoniae	489	Chubu	Aichi	3157	K30	blaDHA-1	Not detected		SAMD01601360	DRR708437	115	95	177971	312513	5342190	no	-		aph(3'')-Ib, aph(6)-Id, blaDHA-1, blaSHV-14, FosA10_closest, oqxA, oqxB32, qacE_partial, qnrB4, sul1		3157	2	1	1	1	7	1	89		Klebsiella pneumoniae	strong	0	-	-	-	-	-	-	-	-	-	-	-	-	-	0	-	-
FUJA1034	Klebsiella variicola	490	Chubu	Aichi	3206	unknown (KL101)		Not detected		SAMD01601361	DRR708438	80	82	215209	1020138	5704190	no	-		blaLEN-16, FosA9_partial, oqxA_closest, oqxB9, oqxR_D95E, oqxR_V113I		3206	16	24	21	201	39	22	85		Klebsiella variicola subsp. variicola	strong	0	-	-	-	-	-	-	-	-	-	-	-	-	-	0	-	-
FUJA1037	Klebsiella pneumoniae	491	Chubu	Aichi	2665	unknown (KL102)	blaLAP-2, blaTEM-1	Not detected		SAMD01601362	DRR708439	102	103	185617	519843	5345600	no	-		aph(3'')-Ib_closest, aph(6)-Id, blaLAP-2, blaSHV-1, blaTEM-1, fosA_closest, OqxB19_closest, floR, oqxA_closest, qnrS1, sul2, dfrA14, dfrA50_closest, tet(A)		2665	2	1	145	1	1	1	6		Klebsiella pneumoniae	strong	0	-	-	-	-	-	-	-	-	-	-	-	-	-	0	-	-
FUJA1040	Klebsiella variicola	492	Kanto	Tokyo	1562	unknown (KL123)		Not detected		SAMD01601363	DRR708440	102	69	205570	621206	5503164	no	-		blaLEN-10, FosA9_closest, oqxA_closest, oqxB9, oqxR_D95E, oqxR_V113I		1562	16	24	36	27	29	22	105		Klebsiella variicola subsp. variicola	strong	0	-	-	-	-	-	-	-	-	-	-	-	-	-	0	-	-
FUJA1043	Klebsiella pneumoniae	493	Chubu	Aichi	2632	K54		Not detected		SAMD01601364	DRR708441	110	100	162171	434464	5576442	no	-		blaSHV-93, ompK35_E132K, fosA, OqxB19_closest, oqxA		2632	10	1	1	1	9	4	24		Klebsiella pneumoniae	strong	0	-	-	-	-	-	-	-	-	-	-	-	-	-	0	-	-
FUJA1049	Klebsiella variicola	496	Kanto	Tokyo	363	K53		Not detected		SAMD01601365	DRR708442	104	63	272727	951459	5601798	no	-		blaLEN-13, fosA_closest, OqxB9_closest, oqxA_closest, oqxR_D95E, oqxR_V113I		363	16	18	21	27	53	22	67		Klebsiella variicola subsp. variicola	strong	0	-	-	-	-	-	-	-	-	-	-	-	-	-	0	-	-
FUJA1051	Klebsiella pneumoniae	497	Kinki	Osaka	220	unknown (KL114)		Not detected		SAMD01601366	DRR708443	124	140	145015	282366	5536750	no	-		blaSHV-1, fosA, OqxB20_closest, oqxA		220	2	1	2	1	45	4	9		Klebsiella pneumoniae	strong	0	-	-	-	-	-	-	-	-	-	-	-	-	-	0	-	-
FUJA1059	Klebsiella quasipneumoniae	501	Chubu	Aichi	7807	unknown (KL114)		Not detected		SAMD01601367	DRR708444	129	57	190951	632456	5091350	no	-		blaOKP-B-6_closest, fosA_closest, OqxB9_closest, oqxA_closest, acrR_V165I, acrR_Y114F, oqxR_D95E		7807	18	22	26	61	31	13	51		Klebsiella quasipneumoniae subsp. similipneumoniae	strong	0	-	-	-	-	-	-	-	-	-	-	-	-	-	0	-	-
FUJA1064	Klebsiella pneumoniae	503	Kanto	Saitama	3754	K60		Not detected		SAMD01601368	DRR708445	137	88	167553	431950	5253245	no	-		blaSHV-1, ompK35_E132K, fosA, OqxB19_closest, oqxA		3754	2	1	1	210	9	215	12		Klebsiella pneumoniae	strong	0	-	-	-	-	-	-	-	-	-	-	-	-	-	0	-	-
FUJA1066	Klebsiella variicola	504	Kanto	Kanagawa	3936	K60	blaOXA-926	Not detected		SAMD01601369	DRR708446	98	70	182042	534495	5676609	no	-		blaLEN-2, blaOXA-926, FosA9_partial, oqxA_closest, oqxB15, oqxR_D95E, oqxR_V113I		3936	16	24	290	53	146	84	74		Klebsiella variicola subsp. variicola	strong	0	-	-	-	-	-	-	-	-	-	-	-	-	-	0	-	-
FUJA1070	Klebsiella variicola	505	Kanto	Kanagawa	447	K31		Not detected		SAMD01601370	DRR708447	90	66	194953	558802	5476563	no	-		blaLEN-2, FosA9_partial, oqxA_closest, oqxB15, oqxR_D95E, oqxR_V113I		447	16	49	30	38	90	22	45		Klebsiella variicola subsp. variicola	strong	0	-	-	-	-	-	-	-	-	-	-	-	-	-	0	-	-
FUJA1074	Klebsiella variicola	507	Chubu	Shizuoka	519	unknown (KL183)		Not detected		SAMD01601371	DRR708448	88	86	172060	740944	5741508	no	-		blaLEN-16, FosA9_partial, OqxB15_closest, oqxA_closest, dfrA50_closest, oqxR_D95E, oqxR_V113I		519	45	18	21	49	82	22	108		Klebsiella variicola subsp. variicola	strong	0	-	-	-	-	-	-	-	-	-	-	-	-	-	0	-	-
FUJA1078	Klebsiella pneumoniae	509	Chubu	Aichi	18	unknown (KL122)		Not detected		SAMD01601372	DRR708449	131	52	295257	594187	5085147	no	-		blaSHV-11, fosA_partial, oqxA, oqxB19		18	2	1	1	1	4	1	4		Klebsiella pneumoniae	strong	0	-	-	-	-	-	-	-	-	-	-	-	-	-	0	-	-
FUJA1079	Klebsiella pneumoniae	510	Chubu	Aichi	628	unknown (KL123)		Not detected		SAMD01601373	DRR708450	117	74	174308	416120	5236440	no	-		blaSHV-1, ompK35_E132K, FosA7.3_partial, fosA, OqxB19_closest, oqxA_closest		628	2	60	11	1	4	8	24		Klebsiella pneumoniae	strong	0	-	-	-	-	-	-	-	-	-	-	-	-	-	0	-	-
FUJA1081	Klebsiella pneumoniae	511	Chubu	Aichi	1897	K39		Not detected		SAMD01601374	DRR708451	82	64	239134	656858	5210982	no	-		blaSHV-11, FosA10_closest, oqxA, oqxB19		1897	2	1	11	1	1	1	271		Klebsiella pneumoniae	strong	0	-	-	-	-	-	-	-	-	-	-	-	-	-	0	-	-
FUJA1088	Klebsiella variicola	514	Kanto	Saitama	360	K31		Not detected		SAMD01601375	DRR708452	75	81	207470	845746	5518413	no	-		blaLEN-13, FosA9_partial, OqxB9_closest, oqxA_closest, oqxR_D95E, oqxR_V113I		360	16	24	21	53	47	17	67		Klebsiella variicola subsp. variicola	strong	0	-	-	-	-	-	-	-	-	-	-	-	-	-	0	-	-
FUJA1090	Klebsiella pneumoniae	515	Kinki	Osaka	200	unknown (KL125)		Not detected		SAMD01601376	DRR708453	93	60	185367	598942	5112506	no	-		blaSHV-1, fosA10, oqxA, oqxB19		200	2	1	2	1	12	1	68		Klebsiella pneumoniae	strong	0	-	-	-	-	-	-	-	-	-	-	-	-	-	0	-	-
FUJA1091	Klebsiella variicola	515	Kinki	Osaka	4493	K46	blaOXA-926	Not detected		SAMD01601377	DRR708454	111	68	176349	450405	5645092	no	-		blaLEN-2, blaOXA-926, FosA9_partial, oqxA_closest, oqxB9, oqxR_D95E, oqxR_V113I		4493	60	18	21	33	146	22	225		Klebsiella variicola subsp. variicola	strong	0	-	-	-	-	-	-	-	-	-	-	-	-	-	0	-	-
FUJA1095	Klebsiella quasipneumoniae	517	Chubu	Aichi	1019	K14		Not detected		SAMD01601378	DRR708455	84	99	191120	513267	5354868	no	-		blaOKP-B-7, fosA_closest, oqxA_closest, oqxB5, acrR_V165I, acrR_Y114F		1019	18	1	1	70	94	20	51		Klebsiella quasipneumoniae subsp. similipneumoniae	strong	0	-	-	-	-	-	-	-	-	-	-	-	-	-	0	-	-
FUJA1097	Klebsiella quasipneumoniae	518	Chubu	Aichi	1019	K14		Not detected		SAMD01601379	DRR708456	88	104	172804	558155	5354406	no	-		blaOKP-B-7, fosA_closest, oqxA_closest, oqxB5, acrR_V165I, acrR_Y114F		1019	18	1	1	70	94	20	51		Klebsiella quasipneumoniae subsp. similipneumoniae	strong	0	-	-	-	-	-	-	-	-	-	-	-	-	-	0	-	-
FUJA1110	Klebsiella pneumoniae	526	Chubu	Aichi	2891	K31		Not detected		SAMD01601380	DRR708457	55	59	196650	655156	5156023	no	-		blaSHV-1, fosA_closest, OqxB5_partial, oqxA		2891	2	81	2	35	10	24	19		Klebsiella pneumoniae	strong	0	-	-	-	-	-	-	-	-	-	-	-	-	-	0	-	-
FUJA1113	Klebsiella pneumoniae	527	Kanto	Saitama	110	K2		Not detected		SAMD01601381	DRR708458	87	238	129541	270945	5614741	no	-		blaSHV-1, fosA_partial, oqxA, oqxB5		110	2	6	1	3	8	1	44		Klebsiella pneumoniae	strong	0	-	-	-	-	-	-	-	-	-	-	-	-	-	0	-	-
FUJA1115	Klebsiella variicola	528	Kanto	Chiba	3918	K13		Not detected		SAMD01601382	DRR708459	82	74	192681	1200469	5533766	no	-		blaLEN-7_closest, fosA_closest, oqxA_closest, oqxB9, oqxR_D95E, oqxR_V113I		3918	28	18	21	27	68	17	67		Klebsiella variicola subsp. variicola	strong	0	-	-	-	-	-	-	-	-	-	-	-	-	-	0	-	-
FUJA1117	Klebsiella variicola	529	Kanto	Tokyo	9381	K49		Not detected		SAMD01601383	DRR708460	82	64	207621	1297249	5517632	no	-		blaLEN-13, FosA9_partial, oqxA_closest, oqxB15, oqxR_D95E, oqxR_V113I		9381	16	24	21	27	50	33	67		Klebsiella variicola subsp. variicola	strong	0	-	-	-	-	-	-	-	-	-	-	-	-	-	0	-	-
FUJA1120	Klebsiella pneumoniae	530	Kanto	Tokyo	200	K7		Not detected		SAMD01601384	DRR708461	101	62	204058	728404	5063929	no	-		blaSHV-1, fosA10, OqxB14_closest, oqxA		200	2	1	2	1	12	1	68		Klebsiella pneumoniae	strong	0	-	-	-	-	-	-	-	-	-	-	-	-	-	0	-	-
FUJA1124	Klebsiella pneumoniae	533	Kyushu	Kumamoto	256	K47		Not detected		SAMD01601385	DRR708462	63	92	179020	326627	5338927	no	-		blaSHV-11, pmrB_R256G, fosA_closest, oqxA, oqxB		256	2	1	2	1	13	1	16		Klebsiella pneumoniae	strong	0	-	-	-	-	-	-	-	-	-	-	-	-	-	0	-	-
FUJA1126	Klebsiella pneumoniae	534	Chubu	Niigata	6883	K10		Not detected		SAMD01601386	DRR708463	139	93	210235	583183	5580380	no	-		blaSHV-187_closest, FosA9_closest, OqxB25_closest, oqxA6, dfrA50_closest		6883	4	1	492	1	21	1	35		Klebsiella pneumoniae	strong	0	-	-	-	-	-	-	-	-	-	-	-	-	-	0	-	-
FUJA1127	Klebsiella variicola	534	Chubu	Niigata	1178	K31		Not detected		SAMD01601387	DRR708464	54	66	259631	582537	5474012	no	-		blaLEN-9, FosA9_partial, oqxA_closest, oqxB15, oqxR_D95E, oqxR_V113I		1178	16	18	21	33	47	22	146		Klebsiella variicola subsp. variicola	strong	0	-	-	-	-	-	-	-	-	-	-	-	-	-	0	-	-
FUJA1129	Klebsiella variicola	535	Kanto	Tokyo	3971	unknown (KL131)		Not detected		SAMD01601388	DRR708465	38	124	161535	372681	5704488	no	-		blaLEN-55_closest, FosA7.4_closest, FosA9_partial, OqxB9_closest, oqxA_closest, oqxR_D95E, oqxR_V113I		3971	16	18	42	27	55	40	417		Klebsiella variicola subsp. variicola	strong	0	-	-	-	-	-	-	-	-	-	-	-	-	-	0	-	-
FUJA1131	Klebsiella pneumoniae	536	Kinki	Wakayama	3096	K9	blaOXA-926	Not detected		SAMD01601389	DRR708466	77	85	173165	660628	5403440	no	-		blaOXA-926, blaSHV-26, fosA_closest, OqxB20_closest, oqxA		3096	71	1	1	35	16	4	4		Klebsiella pneumoniae	strong	564-1LV	ybt 10; ICEKp4 (truncated)	3	12	4	3	3	85*-31%	248	3	10	42	2	-	0	-	-
FUJA1136	Klebsiella quasipneumoniae	539	Kanto	Tokyo	929	unknown (KL159)		Not detected		SAMD01601390	DRR708467	83	67	271046	615001	5359782	no	-		blaOKP-B-8, fosA_closest, OqxB9_closest, oqxA_closest, acrR_V165I, acrR_Y114F, oqxR_D95E		929	18	22	26	22	154	13	51		Klebsiella quasipneumoniae subsp. similipneumoniae	strong	0	-	-	-	-	-	-	-	-	-	-	-	-	-	0	-	-
FUJA1138	Klebsiella pneumoniae	541	Chubu	Aichi	611	K34		Not detected		SAMD01601391	DRR708468	36	94	159651	533937	5208486	no	-		blaSHV-27, ompK35_E132K, fosA, oqxA, oqxB25		611	5	1	5	1	7	11	24		Klebsiella pneumoniae	strong	0	-	-	-	-	-	-	-	-	-	-	-	-	-	0	-	-
FUJA1139	Klebsiella variicola	542	Chubu	Aichi	1757	K48	blaOXA-926	Not detected		SAMD01601392	DRR708469	36	68	220376	417923	5463816	no	-		blaLEN-2, blaOXA-926, FosA9_partial, OqxB9_closest, oqxA_closest, oqxR_D95E, oqxR_V113I		1757	16	97	21	27	216	57	67		Klebsiella variicola subsp. variicola	strong	0	-	-	-	-	-	-	-	-	-	-	-	-	-	0	-	-
FUJA1141	Klebsiella pneumoniae	543	Chubu	Aichi	1103	unknown (KL117)		Not detected		SAMD01601393	DRR708470	65	95	165412	590902	5327373	no	-		blaSHV-26, fosA, oqxA10, oqxB19		1103	2	3	6	1	7	7	4		Klebsiella pneumoniae	strong	0	-	-	-	-	-	-	-	-	-	-	-	-	-	0	-	-
FUJA1142	Klebsiella variicola	543	Chubu	Aichi	1866	unknown (KL128)		Not detected		SAMD01601394	DRR708471	58	136	123478	372500	5610100	no	-		blaLEN-17_closest, FosA9_partial, OqxB9_closest, oqxA_closest, oqxR_D95E, oqxR_V113I		1866	115	24	42	137	47	22	306		Klebsiella variicola subsp. variicola	strong	0	-	-	-	-	-	-	-	-	-	-	-	-	-	0	-	-
FUJA1146	Klebsiella pneumoniae	544	Chubu	Aichi	37	K15	blaCTXM-14	Not detected		SAMD01601395	DRR708472	129	92	128745	284968	5225016	no	-		blaCTX-M-14, blaSHV-11, pmrB_R256G, fosA_closest, oqxA, oqxB		37	2	9	2	1	13	1	16		Klebsiella pneumoniae	strong	151-2LV	ybt 14; ICEKp5 (truncated)	4	109	5	4	1	69*-0%	62	2	4	4	20	-	0	-	-
FUJA1148	Klebsiella pneumoniae	545	Chubu	Aichi	5583	unknown (KL132)		Not detected		SAMD01601396	DRR708473	94	74	179847	408658	5183852	no	-		blaSHV-11, fosA_partial, OqxB25_closest, oqxA		5583	2	1	2	1	13	1	62		Klebsiella pneumoniae	strong	0	-	-	-	-	-	-	-	-	-	-	-	-	-	0	-	-
FUJA1155	Klebsiella pneumoniae	548	Kanto	Saitama	37	K23		Not detected		SAMD01601397	DRR708474	116	79	186000	599045	5238812	no	-		blaSHV-11, pmrB_R256G, fosA_closest, oqxA_closest, oqxB		37	2	9	2	1	13	1	16		Klebsiella pneumoniae	strong	0	-	-	-	-	-	-	-	-	-	-	-	-	-	0	-	-
FUJA1159	Klebsiella pneumoniae	550	Kanto	Saitama	37	K23		Not detected		SAMD01601398	DRR708475	93	78	177238	599045	5239057	no	-		blaSHV-11, pmrB_R256G, fosA_closest, oqxA_closest, oqxB		37	2	9	2	1	13	1	16		Klebsiella pneumoniae	strong	0	-	-	-	-	-	-	-	-	-	-	-	-	-	0	-	-
FUJA1163	Klebsiella quasipneumoniae	551	Kanto	Saitama	2676	K7		Not detected		SAMD01601399	DRR708476	131	73	252291	695682	5249308	no	-		blaOKP-A-6_closest, fosA_closest, OqxB9_closest, oqxA_closest, acrR_V165I, acrR_Y114F		2676	17	55	96	20	138	18	277		Klebsiella quasipneumoniae subsp. quasipneumoniae	strong	0	-	-	-	-	-	-	-	-	-	-	-	-	-	0	-	-
FUJA1166	Klebsiella pneumoniae	552	Kanto	Saitama	37	K23		Not detected		SAMD01601400	DRR708477	102	74	177226	599045	5238912	no	-		blaSHV-11, pmrB_R256G, fosA_closest, oqxA_closest, oqxB		37	2	9	2	1	13	1	16		Klebsiella pneumoniae	strong	0	-	-	-	-	-	-	-	-	-	-	-	-	-	0	-	-
FUJA1169	Klebsiella pneumoniae	553	Kanto	Saitama	37	K23		Not detected		SAMD01601401	DRR708478	112	77	177238	599045	5238862	no	-		blaSHV-11, pmrB_R256G, fosA_closest, oqxA_closest, oqxB		37	2	9	2	1	13	1	16		Klebsiella pneumoniae	strong	0	-	-	-	-	-	-	-	-	-	-	-	-	-	0	-	-
FUJA1178	Klebsiella quasipneumoniae	559	Chubu	Aichi	2942	K58		Not detected		SAMD01601402	DRR708479	86	67	198775	664519	5269557	no	-		blaOKP-A-3, FosA9_partial, OqxB9_closest, oqxA_closest, acrR_V165I, acrR_Y114F		2942	17	113	39	39	228	18	52		Klebsiella quasipneumoniae subsp. quasipneumoniae	strong	0	-	-	-	-	-	-	-	-	-	-	-	-	-	0	-	-
FUJA1180	Klebsiella pneumoniae	560	Kanto	Chiba	34	unknown (KL111)		Not detected		SAMD01601403	DRR708480	66	83	194463	608967	5327536	no	-		blaSHV-50, FosA5_closest, oqxA10, oqxB19		34	2	3	6	1	9	7	4		Klebsiella pneumoniae	strong	0	-	-	-	-	-	-	-	-	-	-	-	-	-	0	-	-
FUJA1181	Klebsiella quasipneumoniae	560	Kanto	Chiba	9382	unknown (KL179)		Not detected		SAMD01601404	DRR708481	58	136	124457	462742	5340043	no	-		blaOKP-A-4, FosA9_partial, acrR_V165I, acrR_Y114F		9382	17	19	82	81	122	63	162		Klebsiella quasipneumoniae subsp. quasipneumoniae	strong	0	-	-	-	-	-	-	-	-	-	-	-	-	-	0	-	-
FUJA1185	Klebsiella pneumoniae	562	Chubu	Aichi	36	K51		Not detected		SAMD01601405	DRR708482	74	107	152356	692071	5414638	no	-		blaSHV-11, fosA5, OqxB5_closest, oqxA_closest		36	2	1	2	1	7	1	7		Klebsiella pneumoniae	strong	466-1LV	ybt 16; ICEKp12	6	15	5	144	11	367	429	2	11	4	2	-	0	-	-
FUJA1188	Klebsiella pneumoniae	563	Chubu	Aichi	35	K22		Not detected		SAMD01601406	DRR708483	64	97	186010	383898	5424010	no	-		blaSHV-33, fosA, oqxA4, oqxB19, dfrA50_closest		35	2	1	2	1	10	1	19		Klebsiella pneumoniae	strong	0	-	-	-	-	-	-	-	-	-	-	-	-	-	0	-	-
FUJA1189	Klebsiella quasipneumoniae	564	Kanto	Kanagawa	3864	Capsule null				SAMD01601407	DRR708484	96	66	305007	804267	5158145	no	-		blaOKP-B-6_closest, fosA_closest, OqxB9_closest, oqxA_closest, acrR_V165I, acrR_Y114F, oqxR_D95E		3864	18	71	281	59	31	92	50		Klebsiella quasipneumoniae subsp. similipneumoniae	strong	0	-	-	-	-	-	-	-	-	-	-	-	-	-	0	-	-
FUJA1197	Klebsiella variicola	567	Hokkaido-Tohoku	Hokkaido	347	K14		Not detected		SAMD01601408	DRR708485	75	70	182925	936837	5437109	no	-		blaLEN-9, FosA9_partial, OqxB9_closest, oqxA_closest, oqxR_D95E, oqxR_V113I		347	16	24	21	27	47	22	67		Klebsiella variicola subsp. variicola	strong	0	-	-	-	-	-	-	-	-	-	-	-	-	-	0	-	-
FUJA1202	Klebsiella variicola	568	Hokkaido-Tohoku	Hokkaido	355	K63		Not detected		SAMD01601409	DRR708486	65	79	186362	432876	5577693	no	-		blaLEN-25, FosA9_closest, oqxA_closest, oqxB15, oqxR_D95E, oqxR_V113I		355	16	45	21	27	47	22	67		Klebsiella variicola subsp. variicola	strong	0	-	-	-	-	-	-	-	-	-	-	-	-	-	0	-	-
FUJA1205	Klebsiella pneumoniae	570	Hokkaido-Tohoku	Hokkaido	1440	K27		Not detected		SAMD01601410	DRR708487	98	89	177857	497667	5457415	no	-		blaSHV-11, fosA_partial, oqxA, oqxB32		1440	2	3	1	1	4	1	4		Klebsiella pneumoniae	strong	0	-	-	-	-	-	-	-	-	-	-	-	-	-	0	-	-
FUJA1207	Klebsiella pneumoniae	572	Kanto	Tokyo	17	K2		Not detected		SAMD01601411	DRR708488	62	147	156828	308688	5519834	no	-		blaSHV-11, fosA_partial, oqxA, oqxB25		17	2	1	1	1	4	4	4		Klebsiella pneumoniae	strong	0	-	-	-	-	-	-	-	-	-	-	-	-	-	0	-	-
FUJA1208	Klebsiella quasipneumoniae	572	Kanto	Tokyo	3387	K56		Not detected		SAMD01601412	DRR708489	81	59	302173	863267	5320756	no	-		blaOKP-B-5, fosA_closest, OqxB9_closest, oqxA_closest, acrR_V165I, acrR_Y114F, oqxR_D95E		3387	18	22	74	70	11	69	99		Klebsiella quasipneumoniae subsp. similipneumoniae	strong	0	-	-	-	-	-	-	-	-	-	-	-	-	-	0	-	-
FUJA1211	Klebsiella pneumoniae	573	Kanto	Kanagawa	220	unknown (KL114)		Not detected		SAMD01601413	DRR708490	88	87	172496	382594	5529920	no	-		blaSHV-1, fosA, OqxB20_closest, oqxA, dfrA50_closest		220	2	1	2	1	45	4	9		Klebsiella pneumoniae	strong	0	-	-	-	-	-	-	-	-	-	-	-	-	-	0	-	-
FUJA1212	Klebsiella variicola	574	Kanto	Chiba	7793	unknown (KL165)		Not detected		SAMD01601414	DRR708491	63	78	218325	999947	5501982	no	-		blaLEN-27, FosA9_closest, OqxB9_closest, oqxA_closest, oqxR_D95E, oqxR_V113I		7793	16	28	21	121	47	22	67		Klebsiella variicola subsp. variicola	strong	0	-	-	-	-	-	-	-	-	-	-	-	-	-	0	-	-
FUJA1214	Klebsiella pneumoniae	575	Chubu	Yamanashi	491	unknown (KL118)		Not detected		SAMD01601415	DRR708492	97	140	136614	339783	5393713	no	-		aadA4_partial, blaSHV-224, ompK35_E132K, mgrB_A14S, fosA, OqxB19_closest, oqxA_closest		491	51	1	5	1	9	4	13		Klebsiella pneumoniae	strong	0	-	-	-	-	-	-	-	-	-	-	-	-	-	0	-	-
FUJA1215	Klebsiella variicola	575	Chubu	Yamanashi	4609	unknown (KL105)		Not detected		SAMD01601416	DRR708493	92	92	169489	507319	5654918	no	-		blaLEN-27, FosA9_closest, OqxB9_closest, oqxA_closest, oqxR_D95E, oqxR_V113I		4609	16	28	21	49	47	22	67		Klebsiella variicola subsp. variicola	strong	0	-	-	-	-	-	-	-	-	-	-	-	-	-	0	-	-
FUJA1216	Klebsiella pneumoniae	576	Hokkaido-Tohoku	Hokkaido	37	K12		Not detected		SAMD01601417	DRR708494	116	74	249892	490574	5283666	no	-		blaSHV-11, pmrB_R256G, fosA_closest, oqxA, oqxB, ramR_A19V, tet(D)		37	2	9	2	1	13	1	16		Klebsiella pneumoniae	strong	302-2LV	ybt 13; ICEKp2	6*	4	20	61	1	126	131*	2	4	4	2	-	0	-	-
FUJA1218	Klebsiella pneumoniae	577	Hokkaido-Tohoku	Hokkaido	827	K55		Not detected		SAMD01601418	DRR708495	79	66	196917	537076	5187697	no	-		blaSHV-38, fosA, oqxA, oqxB19		827	2	3	2	1	9	1	14		Klebsiella pneumoniae	strong	0	-	-	-	-	-	-	-	-	-	-	-	-	-	0	-	-
FUJA1221	Klebsiella pneumoniae	578	Hokkaido-Tohoku	Hokkaido	827	K55		Not detected		SAMD01601419	DRR708496	76	73	199378	537076	5187368	no	-		blaSHV-38, fosA, oqxA, oqxB19		827	2	3	2	1	9	1	14		Klebsiella pneumoniae	strong	0	-	-	-	-	-	-	-	-	-	-	-	-	-	0	-	-
FUJA1223	Klebsiella variicola	579	Hokkaido-Tohoku	Hokkaido	697	unknown (KL103)		Not detected		SAMD01601420	DRR708497	104	70	273058	652465	5444800	no	-		blaLEN-9, FosA9_partial, oqxA_closest, oqxB9, oqxR_D95E, oqxR_V113I		697	60	18	21	27	53	17	67		Klebsiella variicola subsp. variicola	strong	0	-	-	-	-	-	-	-	-	-	-	-	-	-	0	-	-
FUJA1227	Klebsiella quasipneumoniae	581	Kinki	Shiga	4351	K35		Not detected		SAMD01601421	DRR708498	100	97	132486	470787	5267757	no	-		blaOKP-A-2, FosA9_closest, OqxB9_closest, oqxA_closest, acrR_V165I, acrR_Y114F, dfrA50_closest		4351	50	19	282	39	259	18	592		Klebsiella quasipneumoniae subsp. quasipneumoniae	strong	0	-	-	-	-	-	-	-	-	-	-	-	-	-	0	-	-
FUJA1229	Klebsiella pneumoniae	582	Kinki	Osaka	200	K22		Not detected		SAMD01601422	DRR708499	117	62	185772	512718	5084571	no	-		blaSHV-1, fosA10, OqxB14_closest, oqxA		200	2	1	2	1	12	1	68		Klebsiella pneumoniae	strong	0	-	-	-	-	-	-	-	-	-	-	-	-	-	0	-	-
FUJA1234	Klebsiella variicola	584	Chubu	Aichi	616	K54		Not detected		SAMD01601423	DRR708500	68	129	156431	449351	5700866	no	-		blaLEN-9, FosA7.4_closest, FosA9_partial, oqxA_closest, oqxB15, oqxR_D95E, oqxR_V113I		616	16	18	30	27	68	59	67		Klebsiella variicola subsp. variicola	strong	0	-	-	-	-	-	-	-	-	-	-	-	-	-	0	-	-
FUJA1236	Klebsiella pneumoniae	585	Kinki	Nara	940	K48		Not detected		SAMD01601424	DRR708501	85	74	322267	589245	5257991	no	-		blaSHV-11, fosA_partial, oqxA, oqxB14		940	2	1	62	26	10	1	91		Klebsiella pneumoniae	strong	0	-	-	-	-	-	-	-	-	-	-	-	-	-	0	-	-
FUJA1237	Klebsiella pneumoniae	586	Kanto	Tokyo	5583	unknown (KL132)		Not detected		SAMD01601425	DRR708502	73	89	174318	407400	5226016	no	-		blaSHV-11, fosA_partial, OqxB25_closest, oqxA		5583	2	1	2	1	13	1	62		Klebsiella pneumoniae	strong	0	-	-	-	-	-	-	-	-	-	-	-	-	-	0	-	-
FUJA1239	Klebsiella variicola	587	Kanto	Ibaraki	3954	K10		Not detected		SAMD01601426	DRR708503	99	79	220415	527007	5402379	no	-		blaLEN-13, FosA9_closest, oqxA_closest, oqxB15, oqxR_D95E, oqxR_V113I		3954	16	24	21	41	47	22	67		Klebsiella variicola subsp. variicola	strong	0	-	-	-	-	-	-	-	-	-	-	-	-	-	0	-	-
FUJA1243	Klebsiella variicola	589	Kinki	Nara	5703	unknown (KL114)		Not detected		SAMD01601427	DRR708504	54	115	191085	370494	5443121	no	-		blaLEN-16, FosA9_partial, OqxB9_closest, oqxA_closest, oqxR_D95E, oqxR_V113I		5703	16	24	21	27	68	40	67		Klebsiella variicola subsp. variicola	strong	0	-	-	-	-	-	-	-	-	-	-	-	-	-	0	-	-
FUJA1245	Klebsiella pneumoniae	590	Kanto	Tokyo	20	unknown (KL170)		Not detected		SAMD01601428	DRR708505	104	120	169128	441184	5334123	no	-		aph(3'')-Ib, aph(6)-Id, blaSHV-202, fosA10, oqxA, oqxB32, tet(C)		20	2	3	1	1	4	4	4		Klebsiella pneumoniae	strong	0	-	-	-	-	-	-	-	-	-	-	-	-	-	0	-	-
FUJA1246	Klebsiella variicola	590	Kanto	Tokyo	9383	K18		Not detected		SAMD01601429	DRR708506	98	126	220390	1166710	5666529	no	-		blaLEN-9, FosA9_partial, oqxA_closest, oqxB9, oqxR_D95E, oqxR_V113I		9383	60	24	548	27	76	22	178		Klebsiella variicola subsp. variicola	strong	0	-	-	-	-	-	-	-	-	-	-	-	-	-	0	-	-
FUJA1248	Klebsiella pneumoniae	592	Kanto	Ibaraki	1537	unknown (KL124)		Not detected		SAMD01601430	DRR708507	118	63	185320	512676	5254363	no	-		blaSHV-1, fosA10, OqxB14_closest, oqxA, dfrA50_closest		1537	2	1	2	1	12	1	46		Klebsiella pneumoniae	strong	0	-	-	-	-	-	-	-	-	-	-	-	-	-	0	-	-
FUJA1256	Klebsiella pneumoniae	596	Chubu	Aichi	412	K57		iroB, iroC, iroD, iroN, , iucB, iucC, iucD, peg-344, rmpA, rmpA2		SAMD01601431	DRR720269, DRR720272	159	101	174556	528296	5433898	no	-		blaSHV-1, ompK35_E132K, fosA, oqxA, oqxB25		412	2	1	2	1	9	1	112		Klebsiella pneumoniae	strong	0	-	-	-	-	-	-	-	-	-	-	-	-	-	0	-	-
FUJA1258	Klebsiella pneumoniae	597	Chubu	Aichi	295	K30		Not detected		SAMD01601432	DRR708509	66	98	173707	374412	5373306	no	-		blaSHV-27, FosA7.3_partial, fosA, oqxA, oqxB25		295	2	1	2	1	60	25	19		Klebsiella pneumoniae	strong	0	-	-	-	-	-	-	-	-	-	-	-	-	-	0	-	-
FUJA1266	Klebsiella pneumoniae	602	Kanto	Tokyo	252	K8		Not detected		SAMD01601433	DRR708510	74	131	186013	434490	5820072	no	-		blaSHV-1, fosA7_partial, fosA_closest, oqxA, oqxB19		252	2	5	1	1	9	1	6		Klebsiella pneumoniae	strong	0	-	-	-	-	-	-	-	-	-	-	-	-	-	0	-	-
FUJA1270	Klebsiella variicola	605	Kanto	Tokyo	4150	unknown (KL121)		Not detected		SAMD01601434	DRR708511	40	72	175621	514899	5468957	no	-		blaLEN-2, FosA9_partial, oqxA_closest, oqxB15, dfrA50_closest, oqxR_D95E, oqxR_V113I		4150	16	18	21	32	146	22	466		Klebsiella variicola subsp. variicola	strong	0	-	-	-	-	-	-	-	-	-	-	-	-	-	0	-	-
FUJA1277	Klebsiella variicola	608	Chubu	Aichi	9384	unknown (KL107)		Not detected		SAMD01601435	DRR708512	93	101	183023	556256	5739624	no	-		blaLEN-10, FosA9_partial, OqxB9_closest, oqxA_closest, oqxR_D95E, oqxR_V113I		9384	16	18	30	268	55	235	45		Klebsiella variicola subsp. variicola	strong	0	-	-	-	-	-	-	-	-	-	-	-	-	-	0	-	-
FUJA1279	Klebsiella pneumoniae	609	Chubu	Aichi	290	K21		Not detected		SAMD01601436	DRR708513	105	81	150532	701079	5046160	no	-		blaSHV-1, fosA_partial, oqxA, oqxB19		290	2	1	1	37	10	1	86		Klebsiella pneumoniae	strong	0	-	-	-	-	-	-	-	-	-	-	-	-	-	0	-	-
FUJA1282	Klebsiella pneumoniae	610	Chubu	Aichi	14	K2		Not detected		SAMD01601437	DRR708514	81	91	172697	572468	5496454	no	-		aph(3'')-Ib, aph(6)-Id, blaSHV-28, fosA, OqxB20_closest, oqxA		14	1	6	1	1	1	1	1		Klebsiella pneumoniae	strong	0	-	-	-	-	-	-	-	-	-	-	-	-	-	0	-	-
FUJA1285	Klebsiella pneumoniae	611	Chubu	Aichi	1141	unknown (KL111)		Not detected		SAMD01601438	DRR708515	44	91	181187	669608	5164809	no	-		blaSHV-11, FosA7.4_closest, fosA, oqxA, oqxB19		1141	2	10	12	1	9	1	4		Klebsiella pneumoniae	strong	0	-	-	-	-	-	-	-	-	-	-	-	-	-	0	-	-
FUJA1293	Klebsiella variicola	616	Kanto	Kanagawa	9385	K63		Not detected		SAMD01601439	DRR708516	85	61	313030	684298	5357044	no	-		blaLEN-55_closest, FosA9_partial, oqxA_closest, oqxB15, oqxR_D95E, oqxR_V113I		9385	16	45	21	40	29	33	67		Klebsiella variicola subsp. variicola	strong	0	-	-	-	-	-	-	-	-	-	-	-	-	-	0	-	-
FUJA1295	Klebsiella variicola	617	Kanto	Kanagawa	9385	K63		Not detected		SAMD01601440	DRR708517	79	57	312735	623693	5356171	no	-		blaLEN-55_closest, FosA9_partial, oqxA_closest, oqxB15, oqxR_D95E, oqxR_V113I		9385	16	45	21	40	29	33	67		Klebsiella variicola subsp. variicola	strong	0	-	-	-	-	-	-	-	-	-	-	-	-	-	0	-	-
FUJA1297	Klebsiella variicola	618	Kyushu	Kagoshima	9386	unknown (KL113)		Not detected		SAMD01601441	DRR708518	76	79	187756	429045	5618421	no	-		blaLEN-16, FosA9_partial, OqxB9_closest, oqxA_closest, oqxR_D95E, oqxR_V113I		9386	16	18	21	27	42	17	45		Klebsiella variicola subsp. variicola	strong	0	-	-	-	-	-	-	-	-	-	-	-	-	-	0	-	-
FUJA1299	Klebsiella pneumoniae	619	Kanto	Chiba	2453	K8		Not detected		SAMD01601442	DRR708519	75	75	174212	760666	5184812	no	-		blaSHV-11, fosA_closest, OqxB14_closest, oqxA10		2453	2	1	1	1	7	4	271		Klebsiella pneumoniae	strong	0	-	-	-	-	-	-	-	-	-	-	-	-	-	0	-	-
FUJA1301	Klebsiella quasipneumoniae	620	Kinki	Hyogo	196	K46		Not detected		SAMD01601443	DRR708520	77	144	213373	579150	5695809	no	-		blaOKP-A-5_closest, FosA9_partial, OqxB9_closest, oqxA_closest, acrR_V165I, acrR_Y114F		196	17	19	39	39	51	18	72		Klebsiella quasipneumoniae subsp. quasipneumoniae	strong	0	-	-	-	-	-	-	-	-	-	-	-	-	-	0	-	-
FUJA1305	Klebsiella variicola	621	Kyushu	Kumamoto	519	unknown (KL183)		Not detected		SAMD01601444	DRR708521	68	80	163453	716702	5438167	no	-		blaLEN-16, FosA9_partial, oqxA_closest, oqxB15, oqxR_D95E, oqxR_V113I		519	45	18	21	49	82	22	108		Klebsiella variicola subsp. variicola	strong	0	-	-	-	-	-	-	-	-	-	-	-	-	-	0	-	-
FUJA1307	Klebsiella pneumoniae	622	Kanto	Saitama	3254	unknown (KL102)		Not detected		SAMD01601445	DRR708522	102	72	201011	406691	5163562	no	-		blaSHV-11, pmrB_R256G, fosA_partial, oqxA_closest, oqxB25		3254	2	3	2	1	9	4	38		Klebsiella pneumoniae	strong	0	-	-	-	-	-	-	-	-	-	-	-	-	-	0	-	-
FUJA1309	Klebsiella variicola	623	Kanto	Saitama	355	unknown (KL131)		Not detected		SAMD01601446	DRR708523	95	102	182689	462998	5869069	no	-		blaLEN-25, blaOXA-926, FosA9_closest, oqxA_closest, oqxB15, oqxR_D95E, oqxR_V113I		355	16	45	21	27	47	22	67		Klebsiella variicola subsp. variicola	strong	0	-	-	-	-	-	-	-	-	-	-	-	-	-	0	-	-
FUJA1311	Klebsiella variicola	624	Kanto	Saitama	527	K35	blaOXA-926	Not detected		SAMD01601447	DRR708524	77	76	220218	1329477	5602334	no	-		blaLEN-16_closest, FosA9_partial, OqxB9_closest, oqxA_closest, oqxR_D95E, oqxR_V113I		527	16	24	21	27	41	22	75		Klebsiella variicola subsp. variicola	strong	0	-	-	-	-	-	-	-	-	-	-	-	-	-	0	-	-
FUJA1320	Klebsiella pneumoniae	629	Chubu	Aichi	14	K2		Not detected		SAMD01601448	DRR708525	96	120	160782	346005	5709781	no	-		blaSHV-28, fosA, OqxB20_closest, oqxA		14	1	6	1	1	1	1	1		Klebsiella pneumoniae	strong	0	-	-	-	-	-	-	-	-	-	-	-	-	-	0	-	-
FUJA1322	Klebsiella pneumoniae	630	Chubu	Aichi	37	unknown (KL145)		Not detected		SAMD01601449	DRR708526	77	101	172371	363235	5385714	no	-		blaSHV-11, pmrB_R256G, fosA_closest, oqxA, oqxB		37	2	9	2	1	13	1	16		Klebsiella pneumoniae	strong	0	-	-	-	-	-	-	-	-	-	-	-	-	-	0	-	-
FUJA1324	Klebsiella pneumoniae	631	Chubu	Aichi	876	K10		Not detected		SAMD01601450	DRR708527	77	145	144732	553728	5392841	no	-		blaSHV-11, pmrB_R256G, fosA_closest, OqxB25_closest, oqxA_closest		876	6	3	1	1	12	1	110		Klebsiella pneumoniae	strong	0	-	-	-	-	-	-	-	-	-	-	-	-	-	0	-	-
FUJA1327	Klebsiella variicola	632	Chubu	Aichi	347	K55		Not detected		SAMD01601451	DRR708528	49	79	229165	653242	5365295	no	-		blaLEN-55_closest, FosA9_partial, oqxA_closest, oqxB15, oqxR_D95E, oqxR_V113I		347	16	24	21	27	47	22	67		Klebsiella variicola subsp. variicola	strong	0	-	-	-	-	-	-	-	-	-	-	-	-	-	0	-	-
FUJA1331	Klebsiella pneumoniae	635	Chubu	Aichi	9387	K27		Not detected		SAMD01601452	DRR708529	64	70	266987	694197	5396646	no	-		blaSHV-119, fosA_partial, oqxA, oqxB19		9387	2	6	10	146	20	10	25		Klebsiella pneumoniae	strong	0	-	-	-	-	-	-	-	-	-	-	-	-	-	0	-	-
FUJA1337	Klebsiella pneumoniae	639	Kanto	Saitama	584	K9		Not detected		SAMD01601453	DRR708530	50	65	203365	599463	5120381	no	-		blaSHV-168, fosA_closest, OqxB14_closest, oqxA		584	4	1	2	1	1	7	4		Klebsiella pneumoniae	strong	0	-	-	-	-	-	-	-	-	-	-	-	-	-	0	-	-
FUJA1342	Klebsiella pneumoniae	643	Chubu	Aichi	45	K62		Not detected		SAMD01601454	DRR708531	89	75	174334	616550	5240848	no	-		blaSHV-1, pmrB_R256G, fosA, oqxA11, oqxB19		45	2	1	1	6	7	1	12		Klebsiella pneumoniae	strong	78	ybt 10; ICEKp4	3	12	4	11	3	21	18	3	10	16	2	-	0	-	-
[truncated: 83 more columns]

## Sheet: Table_S2
Supplementary Table S2. The estimated distribution of Klebsiella species based on random sampling.
Specimen	Randomize (specimen)	Randomize (strain)	Adoption	Strain	Species
140	0.998563	0.278601	1	FUJA0284	Klebsiella pneumoniae
140	0.998563	0.138517	0	FUJA0285	Klebsiella quasipneumoniae
10	0.997975		1		Klebsiella pneumoniae complex spp. not detected
205	0.9974	0.699019	1	FUJA0423	Klebsiella variicola
345	0.996364	0.110558	1	FUJA0733	Klebsiella pneumoniae
341	0.995937	0.300788	1	FUJA0721	Klebsiella quasipneumoniae
341	0.995937	0.272364	0	FUJA0722	Klebsiella pneumoniae
339	0.994344	0.163999	1	FUJA0714	Klebsiella pneumoniae
364	0.993215		1		Klebsiella pneumoniae complex spp. not detected
543	0.99147	0.781672	1	FUJA1141	Klebsiella pneumoniae
543	0.99147	0.544432	0	FUJA1142	Klebsiella variicola
402	0.99053		1		Klebsiella pneumoniae complex spp. not detected
525	0.987812		1		Klebsiella pneumoniae complex spp. not detected
501	0.986281	0.592363	1	FUJA1059	Klebsiella quasipneumoniae
460	0.983345		1		Klebsiella pneumoniae complex spp. not detected
17	0.980566	0.958176	1	FUJA0031	Klebsiella variicola
354	0.977931	0.366793	1	FUJA0754	Klebsiella pneumoniae
34	0.975369		1		Klebsiella pneumoniae complex spp. not detected
22	0.970223	0.908262	1	FUJA0040	Klebsiella variicola
22	0.970223	0.237246	0	FUJA0041	Klebsiella pneumoniae
414	0.965188	0.647421	1	FUJA0873	Klebsiella variicola
425	0.962791		1		Klebsiella pneumoniae complex spp. not detected
185	0.96008		1		Klebsiella pneumoniae complex spp. not detected
4	0.954009	0.932544	1	FUJA0006	Klebsiella variicola
229	0.950527		1		Klebsiella pneumoniae complex spp. not detected
314	0.950213		1		Klebsiella pneumoniae complex spp. not detected
586	0.948607	0.960858	1	FUJA1237	Klebsiella pneumoniae
592	0.947894	0.717894	1	FUJA1248	Klebsiella pneumoniae
604	0.944688		1		Klebsiella pneumoniae complex spp. not detected
58	0.943158	0.134706	1	FUJA0118	Klebsiella pneumoniae
622	0.943046	0.479147	1	FUJA1307	Klebsiella pneumoniae
124	0.941782	0.563436	1	FUJA0254	Klebsiella pneumoniae
242	0.941483	0.886624	1	FUJA0506	Klebsiella variicola
283	0.941176		1		Klebsiella pneumoniae complex spp. not detected
169	0.933098		1		Klebsiella pneumoniae complex spp. not detected
252	0.931222		1		Klebsiella pneumoniae complex spp. not detected
322	0.927815	0.969347	1	FUJA0672	Klebsiella pneumoniae
208	0.926867	0.581963	1	FUJA0430	Klebsiella quasipneumoniae
342	0.926708		1		Klebsiella pneumoniae complex spp. not detected
261	0.926687	0.280494	1	FUJA0545	Klebsiella pneumoniae
407	0.924678		1		Klebsiella pneumoniae complex spp. not detected
304	0.920255		1		Klebsiella pneumoniae complex spp. not detected
616	0.919018	0.15467	1	FUJA1293	Klebsiella variicola
363	0.917769	0.675362	1	FUJA0772	Klebsiella pneumoniae
184	0.9143	0.00789763	1	FUJA0377	Klebsiella variicola
605	0.914084	0.444267	1	FUJA1270	Klebsiella variicola
602	0.912864	0.419933	1	FUJA1266	Klebsiella pneumoniae
222	0.910081	0.213934	1	FUJA0459	Klebsiella pneumoniae
247	0.908033	0.647259	1	FUJA0516	Klebsiella pneumoniae
399	0.907927		1		Klebsiella pneumoniae complex spp. not detected
382	0.906674	0.738202	1	FUJA0817	Klebsiella pneumoniae
106	0.90603	0.834852	1	FUJA0219	Klebsiella pneumoniae
366	0.90325	0.0819634	1	FUJA0778	Klebsiella pneumoniae
57	0.90173		1		Klebsiella pneumoniae complex spp. not detected
6	0.901005		1		Klebsiella pneumoniae complex spp. not detected
90	0.900005	0.178455	1	FUJA0182	Klebsiella variicola
166	0.899324		1		Klebsiella pneumoniae complex spp. not detected
204	0.897916		1		Klebsiella pneumoniae complex spp. not detected
327	0.897585	0.733367	1	FUJA0683	Klebsiella variicola
221	0.897211		1		Klebsiella pneumoniae complex spp. not detected
250	0.894997		1		Klebsiella pneumoniae complex spp. not detected
620	0.894209	0.722462	1	FUJA1301	Klebsiella quasipneumoniae
138	0.892782	0.00218915	1	FUJA0280	Klebsiella pneumoniae
218	0.887908	0.183009	1	FUJA0452	Klebsiella pneumoniae
82	0.887784		1		Klebsiella pneumoniae complex spp. not detected
439	0.88759	0.44856	1	FUJA0924	Klebsiella pneumoniae
269	0.884757		1		Klebsiella pneumoniae complex spp. not detected
35	0.883995	0.635814	1	FUJA0066	Klebsiella variicola
78	0.882782	0.799711	1	FUJA0159	Klebsiella pneumoniae
418	0.882323	0.303035	1	FUJA0881	Klebsiella pneumoniae
293	0.879212	0.715363	1	FUJA0605	Klebsiella pneumoniae
113	0.875769	0.952267	1	FUJA0231	Klebsiella pneumoniae
155	0.874608	0.549514	1	FUJA0314	Klebsiella variicola
76	0.868909	0.0646079	1	FUJA0154	Klebsiella pneumoniae
409	0.86885		1		Klebsiella pneumoniae complex spp. not detected
410	0.867675		1		Klebsiella pneumoniae complex spp. not detected
180	0.865789		1		Klebsiella pneumoniae complex spp. not detected
386	0.864792		1		Klebsiella pneumoniae complex spp. not detected
33	0.863994	0.318098	1	FUJA0062	Klebsiella variicola
53	0.863697	0.214902	1	FUJA0109	Klebsiella pneumoniae
53	0.863697	0.0732423	0	FUJA0108	Klebsiella variicola
14	0.862447	0.897472	1	FUJA0027	Klebsiella variicola
337	0.8591	0.857934	1	FUJA0711	Klebsiella variicola
421	0.858128		1		Klebsiella pneumoniae complex spp. not detected
430	0.854829	0.979073	1	FUJA0906	Klebsiella pneumoniae
430	0.854829	0.435592	0	FUJA0905	Klebsiella variicola
637	0.852817		1		Klebsiella pneumoniae complex spp. not detected
578	0.849358	0.311204	1	FUJA1221	Klebsiella pneumoniae
179	0.848424		1		Klebsiella pneumoniae complex spp. not detected
80	0.847782		1		Klebsiella pneumoniae complex spp. not detected
223	0.844172		1		Klebsiella pneumoniae complex spp. not detected
245	0.841216	0.71402	1	FUJA0512	Klebsiella quasipneumoniae
245	0.841216	0.2283	0	FUJA0514	Klebsiella pneumoniae
244	0.838478		1		Klebsiella pneumoniae complex spp. not detected
597	0.832302	0.968323	1	FUJA1258	Klebsiella pneumoniae
472	0.827496	0.834094	1	FUJA0991	Klebsiella pneumoniae
472	0.827496	0.189931	0	FUJA0989	Klebsiella variicola
481	0.825752	0.999258	1	FUJA1013	Klebsiella pneumoniae
39	0.825305		1		Klebsiella pneumoniae complex spp. not detected
42	0.825239	0.844459	1	FUJA0079	Klebsiella variicola
133	0.821147	0.33794	1	FUJA0271	Klebsiella pneumoniae
158	0.819573		1		Klebsiella pneumoniae complex spp. not detected
27	0.819467		1		Klebsiella pneumoniae complex spp. not detected
492	0.819308	0.0750641	1	FUJA1040	Klebsiella variicola
510	0.818931	0.0245173	1	FUJA1079	Klebsiella pneumoniae
451	0.818923		1		Klebsiella pneumoniae complex spp. not detected
161	0.817815	0.754602	1	FUJA0323	Klebsiella variicola
161	0.817815	0.569271	0	FUJA0325	Klebsiella pneumoniae
432	0.81752	0.27134	1	FUJA0911	Klebsiella pneumoniae
142	0.815992		0		Not adopted
625	0.814218		0		Not adopted
40	0.813268		0		Not adopted
636	0.81033		0		Not adopted
631	0.809357		0		Not adopted
378	0.801894		0		Not adopted
455	0.799318		0		Not adopted
361	0.798225		0		Not adopted
241	0.79595		0		Not adopted
377	0.793283		0		Not adopted
547	0.792798		0		Not adopted
298	0.78981		0		Not adopted
328	0.789402		0		Not adopted
141	0.78779		0		Not adopted
238	0.78531		0		Not adopted
5	0.77898		0		Not adopted
8	0.776762		0		Not adopted
270	0.776618		0		Not adopted
600	0.775446		0		Not adopted
121	0.772335		0		Not adopted
398	0.771722		0		Not adopted
233	0.770869		0		Not adopted
213	0.76963		0		Not adopted
608	0.767971		0		Not adopted
286	0.767716		0		Not adopted
576	0.765523		0		Not adopted
484	0.761498		0		Not adopted
365	0.761063		0		Not adopted
580	0.759147		0		Not adopted
416	0.7583		0		Not adopted
503	0.753273		0		Not adopted
372	0.753206		0		Not adopted
571	0.752263		0		Not adopted
175	0.751526		0		Not adopted
189	0.749803		0		Not adopted
12	0.749373		0		Not adopted
62	0.744825		0		Not adopted
236	0.739655		0		Not adopted
310	0.733429		0		Not adopted
527	0.733393		0		Not adopted
465	0.732994		0		Not adopted
473	0.730862		0		Not adopted
476	0.729062		0		Not adopted
575	0.728011		0		Not adopted
433	0.726112		0		Not adopted
601	0.719274		0		Not adopted
288	0.718625		0		Not adopted
215	0.717776		0		Not adopted
306	0.715495		0		Not adopted
644	0.714508		0		Not adopted
174	0.71202		0		Not adopted
276	0.711016		0		Not adopted
25	0.708041		0		Not adopted
626	0.707844		0		Not adopted
577	0.707272		0		Not adopted
499	0.704014		0		Not adopted
255	0.702954		0		Not adopted
59	0.702464		0		Not adopted
278	0.700236		0		Not adopted
506	0.698498		0		Not adopted
514	0.696962		0		Not adopted
515	0.696457		0		Not adopted
357	0.695406		0		Not adopted
43	0.695128		0		Not adopted
191	0.695063		0		Not adopted
371	0.694722		0		Not adopted
572	0.694219		0		Not adopted
567	0.693664		0		Not adopted
446	0.693407		0		Not adopted
384	0.691923		0		Not adopted
154	0.688727		0		Not adopted
93	0.681571		0		Not adopted
64	0.681503		0		Not adopted
494	0.680279		0		Not adopted
542	0.68011		0		Not adopted
388	0.679553		0		Not adopted
349	0.678234		0		Not adopted
458	0.675527		0		Not adopted
272	0.675355		0		Not adopted
61	0.674542		0		Not adopted
139	0.673342		0		Not adopted
534	0.671563		0		Not adopted
226	0.670211		0		Not adopted
502	0.669967		0		Not adopted
285	0.669231		0		Not adopted
417	0.668798		0		Not adopted
485	0.667413		0		Not adopted
610	0.667372		0		Not adopted
427	0.666914		0		Not adopted
295	0.663053		0		Not adopted
615	0.657579		0		Not adopted
144	0.656945		0		Not adopted
196	0.656115		0		Not adopted
633	0.655916		0		Not adopted
165	0.653867		0		Not adopted
356	0.653861		0		Not adopted
561	0.653107		0		Not adopted
299	0.65179		0		Not adopted
60	0.651462		0		Not adopted
263	0.649644		0		Not adopted
335	0.649614		0		Not adopted
55	0.649105		0		Not adopted
579	0.647216		0		Not adopted
146	0.647077		0		Not adopted
347	0.646907		0		Not adopted
447	0.645875		0		Not adopted
614	0.645088		0		Not adopted
535	0.643805		0		Not adopted
287	0.641506		0		Not adopted
239	0.640355		0		Not adopted
442	0.638916		0		Not adopted
613	0.637929		0		Not adopted
303	0.637905		0		Not adopted
462	0.635746		0		Not adopted
260	0.634275		0		Not adopted
86	0.633715		0		Not adopted
81	0.633523		0		Not adopted
211	0.631779		0		Not adopted
511	0.629939		0		Not adopted
523	0.62882		0		Not adopted
273	0.628736		0		Not adopted
612	0.624932		0		Not adopted
151	0.624141		0		Not adopted
573	0.624041		0		Not adopted
429	0.623454		0		Not adopted
162	0.62157		0		Not adopted
505	0.62131		0		Not adopted
237	0.621038		0		Not adopted
134	0.620171		0		Not adopted
383	0.618866		0		Not adopted
376	0.618384		0		Not adopted
495	0.617405		0		Not adopted
490	0.617081		0		Not adopted
403	0.616007		0		Not adopted
214	0.615567		0		Not adopted
32	0.615003		0		Not adopted
30	0.614912		0		Not adopted
198	0.614846		0		Not adopted
316	0.613413		0		Not adopted
115	0.608705		0		Not adopted
493	0.607797		0		Not adopted
588	0.607678		0		Not adopted
570	0.607091		0		Not adopted
69	0.606629		0		Not adopted
224	0.60357		0		Not adopted
526	0.603238		0		Not adopted
500	0.60175		0		Not adopted
230	0.596738		0		Not adopted
332	0.595514		0		Not adopted
489	0.595416		0		Not adopted
249	0.595179		0		Not adopted
197	0.595124		0		Not adopted
329	0.592369		0		Not adopted
437	0.591298		0		Not adopted
31	0.591028		0		Not adopted
634	0.589007		0		Not adopted
75	0.587528		0		Not adopted
563	0.586281		0		Not adopted
92	0.582778		0		Not adopted
85	0.582316		0		Not adopted
116	0.58116		0		Not adopted
400	0.578925		0		Not adopted
163	0.574395		0		Not adopted
63	0.572436		0		Not adopted
390	0.572073		0		Not adopted
456	0.570321		0		Not adopted
1	0.569486		0		Not adopted
470	0.56714		0		Not adopted
210	0.564443		0		Not adopted
228	0.561958		0		Not adopted
225	0.561507		0		Not adopted
264	0.560945		0		Not adopted
380	0.560041		0		Not adopted
176	0.558083		0		Not adopted
504	0.557		0		Not adopted
16	0.554734		0		Not adopted
638	0.549772		0		Not adopted
112	0.543253		0		Not adopted
453	0.542815		0		Not adopted
445	0.537634		0		Not adopted
104	0.536253		0		Not adopted
466	0.534557		0		Not adopted
488	0.534445		0		Not adopted
89	0.53373		0		Not adopted
323	0.533596		0		Not adopted
498	0.532055		0		Not adopted
404	0.531826		0		Not adopted
84	0.53121		0		Not adopted
517	0.527935		0		Not adopted
373	0.525982		0		Not adopted
248	0.524904		0		Not adopted
457	0.523828		0		Not adopted
463	0.522075		0		Not adopted
87	0.519957		0		Not adopted
83	0.518994		0		Not adopted
20	0.512841		0		Not adopted
207	0.512805		0		Not adopted
440	0.51262		0		Not adopted
624	0.510612		0		Not adopted
251	0.508997		0		Not adopted
590	0.508954		0		Not adopted
621	0.507626		0		Not adopted
201	0.504444		0		Not adopted
46	0.5037		0		Not adopted
630	0.503516		0		Not adopted
475	0.501897		0		Not adopted
585	0.500291		0		Not adopted
109	0.500089		0		Not adopted
643	0.49645		0		Not adopted
186	0.494856		0		Not adopted
152	0.49485		0		Not adopted
426	0.494137		0		Not adopted
480	0.492629		0		Not adopted
131	0.490317		0		Not adopted
143	0.48686		0		Not adopted
334	0.486269		0		Not adopted
544	0.48312		0		Not adopted
130	0.482043		0		Not adopted
428	0.482009		0		Not adopted
217	0.481683		0		Not adopted
333	0.481119		0		Not adopted
300	0.47939		0		Not adopted
11	0.476947		0		Not adopted
105	0.476196		0		Not adopted
281	0.475989		0		Not adopted
114	0.475373		0		Not adopted
449	0.475158		0		Not adopted
117	0.472702		0		Not adopted
583	0.471174		0		Not adopted
79	0.468184		0		Not adopted
54	0.467298		0		Not adopted
123	0.466394		0		Not adopted
350	0.465663		0		Not adopted
609	0.462463		0		Not adopted
265	0.46123		0		Not adopted
330	0.460831		0		Not adopted
7	0.460518		0		Not adopted
36	0.45678		0		Not adopted
541	0.456722		0		Not adopted
181	0.455592		0		Not adopted
531	0.453518		0		Not adopted
459	0.453131		0		Not adopted
338	0.451962		0		Not adopted
156	0.450898		0		Not adopted
336	0.450132		0		Not adopted
258	0.449625		0		Not adopted
618	0.449163		0		Not adopted
550	0.447164		0		Not adopted
596	0.446966		0		Not adopted
557	0.444408		0		Not adopted
642	0.442171		0		Not adopted
389	0.442086		0		Not adopted
533	0.438043		0		Not adopted
611	0.436246		0		Not adopted
392	0.435332		0		Not adopted
183	0.431567		0		Not adopted
362	0.430331		0		Not adopted
194	0.429462		0		Not adopted
646	0.42795		0		Not adopted
101	0.423967		0		Not adopted
395	0.42274		0		Not adopted
209	0.419642		0		Not adopted
266	0.419576		0		Not adopted
159	0.418424		0		Not adopted
513	0.41259		0		Not adopted
96	0.411686		0		Not adopted
641	0.409752		0		Not adopted
606	0.408669		0		Not adopted
94	0.407424		0		Not adopted
231	0.406265		0		Not adopted
219	0.406051		0		Not adopted
509	0.404657		0		Not adopted
172	0.400377		0		Not adopted
126	0.398083		0		Not adopted
359	0.3948		0		Not adopted
482	0.394575		0		Not adopted
199	0.3925		0		Not adopted
424	0.391514		0		Not adopted
396	0.389983		0		Not adopted
486	0.387395		0		Not adopted
216	0.382911		0		Not adopted
635	0.382097		0		Not adopted
405	0.381132		0		Not adopted
49	0.37974		0		Not adopted
37	0.3777		0		Not adopted
607	0.373462		0		Not adopted
66	0.371163		0		Not adopted
301	0.370437		0		Not adopted
48	0.369364		0		Not adopted
559	0.368171		0		Not adopted
436	0.367622		0		Not adopted
305	0.366071		0		Not adopted
41	0.363378		0		Not adopted
355	0.361022		0		Not adopted
129	0.3599		0		Not adopted
56	0.358957		0		Not adopted
551	0.358576		0		Not adopted
469	0.3532		0		Not adopted
127	0.351923		0		Not adopted
581	0.349145		0		Not adopted
171	0.343168		0		Not adopted
51	0.343163		0		Not adopted
548	0.341161		0		Not adopted
44	0.341045		0		Not adopted
471	0.340289		0		Not adopted
309	0.339497		0		Not adopted
479	0.339026		0		Not adopted
391	0.337703		0		Not adopted
477	0.333305		0		Not adopted
521	0.332888		0		Not adopted
553	0.332503		0		Not adopted
243	0.329814		0		Not adopted
411	0.328803		0		Not adopted
232	0.325662		0		Not adopted
262	0.323619		0		Not adopted
546	0.323254		0		Not adopted
594	0.319335		0		Not adopted
595	0.318548		0		Not adopted
434	0.317938		0		Not adopted
257	0.317175		0		Not adopted
107	0.317053		0		Not adopted
292	0.315088		0		Not adopted
13	0.314586		0		Not adopted
627	0.313386		0		Not adopted
549	0.31274		0		Not adopted
381	0.312438		0		Not adopted
259	0.312106		0		Not adopted
431	0.310209		0		Not adopted
23	0.309298		0		Not adopted
38	0.309158		0		Not adopted
565	0.308607		0		Not adopted
564	0.308272		0		Not adopted
137	0.306104		0		Not adopted
284	0.304685		0		Not adopted
461	0.303315		0		Not adopted
598	0.30239		0		Not adopted
119	0.301181		0		Not adopted
518	0.299753		0		Not adopted
331	0.297781		0		Not adopted
587	0.296226		0		Not adopted
26	0.295283		0		Not adopted
45	0.295027		0		Not adopted
108	0.2945		0		Not adopted
28	0.294141		0		Not adopted
351	0.292791		0		Not adopted
491	0.292602		0		Not adopted
312	0.291293		0		Not adopted
593	0.288285		0		Not adopted
68	0.285283		0		Not adopted
318	0.281554		0		Not adopted
343	0.277248		0		Not adopted
639	0.27258		0		Not adopted
393	0.272048		0		Not adopted
120	0.270381		0		Not adopted
47	0.268221		0		Not adopted
474	0.267564		0		Not adopted
538	0.262245		0		Not adopted
95	0.260541		0		Not adopted
512	0.259851		0		Not adopted
545	0.258866		0		Not adopted
50	0.253062		0		Not adopted
9	0.252358		0		Not adopted
188	0.245725		0		Not adopted
173	0.245617		0		Not adopted
539	0.244216		0		Not adopted
256	0.241105		0		Not adopted
464	0.240136		0		Not adopted
315	0.239096		0		Not adopted
348	0.238047		0		Not adopted
74	0.236462		0		Not adopted
468	0.235943		0		Not adopted
289	0.235867		0		Not adopted
88	0.233372		0		Not adopted
560	0.231289		0		Not adopted
122	0.229818		0		Not adopted
132	0.228205		0		Not adopted
193	0.227588		0		Not adopted
569	0.227306		0		Not adopted
413	0.225365		0		Not adopted
408	0.225093		0		Not adopted
18	0.223103		0		Not adopted
110	0.219817		0		Not adopted
253	0.217403		0		Not adopted
275	0.216688		0		Not adopted
296	0.212829		0		Not adopted
443	0.212159		0		Not adopted
128	0.210354		0		Not adopted
148	0.206542		0		Not adopted
103	0.206292		0		Not adopted
568	0.204975		0		Not adopted
240	0.201129		0		Not adopted
438	0.200429		0		Not adopted
423	0.199322		0		Not adopted
450	0.199303		0		Not adopted
182	0.199043		0		Not adopted
420	0.199021		0		Not adopted
401	0.198401		0		Not adopted
302	0.196998		0		Not adopted
149	0.195974		0		Not adopted
444	0.195201		0		Not adopted
220	0.192163		0		Not adopted
599	0.192069		0		Not adopted
519	0.190904		0		Not adopted
294	0.189617		0		Not adopted
274	0.188772		0		Not adopted
135	0.187878		0		Not adopted
200	0.186364		0		Not adopted
150	0.185326		0		Not adopted
71	0.183505		0		Not adopted
623	0.183461		0		Not adopted
374	0.181085		0		Not adopted
582	0.180949		0		Not adopted
320	0.178553		0		Not adopted
448	0.17756		0		Not adopted
532	0.175041		0		Not adopted
73	0.174411		0		Not adopted
483	0.174355		0		Not adopted
422	0.17374		0		Not adopted
291	0.171894		0		Not adopted
19	0.171707		0		Not adopted
170	0.171502		0		Not adopted
65	0.170115		0		Not adopted
325	0.168139		0		Not adopted
111	0.163717		0		Not adopted
136	0.160249		0		Not adopted
529	0.158732		0		Not adopted
435	0.158349		0		Not adopted
307	0.156194		0		Not adopted
340	0.153668		0		Not adopted
321	0.15362		0		Not adopted
566	0.151852		0		Not adopted
319	0.148667		0		Not adopted
167	0.14793		0		Not adopted
394	0.147767		0		Not adopted
297	0.146771		0		Not adopted
178	0.14138		0		Not adopted
387	0.138186		0		Not adopted
271	0.137594		0		Not adopted
352	0.136969		0		Not adopted
370	0.136905		0		Not adopted
367	0.136686		0		Not adopted
603	0.136525		0		Not adopted
234	0.135611		0		Not adopted
118	0.134134		0		Not adopted
358	0.133062		0		Not adopted
70	0.132907		0		Not adopted
528	0.132894		0		Not adopted
558	0.13185		0		Not adopted
368	0.129883		0		Not adopted
187	0.127586		0		Not adopted
522	0.126241		0		Not adopted
556	0.124898		0		Not adopted
235	0.119778		0		Not adopted
508	0.118428		0		Not adopted
254	0.115531		0		Not adopted
164	0.1129		0		Not adopted
589	0.112617		0		Not adopted
203	0.112211		0		Not adopted
15	0.110313		0		Not adopted
536	0.110067		0		Not adopted
530	0.107473		0		Not adopted
379	0.105651		0		Not adopted
619	0.105596		0		Not adopted
346	0.105043		0		Not adopted
516	0.1043		0		Not adopted
507	0.0987186		0		Not adopted
24	0.098198		0		Not adopted
487	0.0980372		0		Not adopted
206	0.0973716		0		Not adopted
202	0.095798		0		Not adopted
554	0.0927536		0		Not adopted
279	0.0870045		0		Not adopted
632	0.0867181		0		Not adopted
3	0.0836508		0		Not adopted
591	0.0825762		0		Not adopted
555	0.0820735		0		Not adopted
311	0.0808271		0		Not adopted
190	0.0795263		0		Not adopted
72	0.0794671		0		Not adopted
584	0.0792985		0		Not adopted
177	0.0784892		0		Not adopted
628	0.077364		0		Not adopted
212	0.0752813		0		Not adopted
467	0.0720064		0		Not adopted
125	0.0693656		0		Not adopted
497	0.0663007		0		Not adopted
360	0.0605465		0		Not adopted
67	0.0593996		0		Not adopted
102	0.0561528		0		Not adopted
317	0.0555906		0		Not adopted
153	0.0545957		0		Not adopted
629	0.0545226		0		Not adopted
454	0.0543584		0		Not adopted
617	0.0510667		0		Not adopted
478	0.0499759		0		Not adopted
385	0.046092		0		Not adopted
98	0.0451637		0		Not adopted
168	0.0434272		0		Not adopted
324	0.043257		0		Not adopted
52	0.0410794		0		Not adopted
77	0.0408328		0		Not adopted
308	0.0403471		0		Not adopted
441	0.0381803		0		Not adopted
344	0.03767		0		Not adopted
280	0.0371129		0		Not adopted
91	0.0357686		0		Not adopted
552	0.0321835		0		Not adopted
192	0.0312579		0		Not adopted
21	0.0276141		0		Not adopted
375	0.0275196		0		Not adopted
419	0.0269174		0		Not adopted
369	0.0261519		0		Not adopted
99	0.0225497		0		Not adopted
97	0.0208834		0		Not adopted
353	0.0204139		0		Not adopted
326	0.020377		0		Not adopted
397	0.0200486		0		Not adopted
574	0.0161201		0		Not adopted
2	0.0145346		0		Not adopted
268	0.0142726		0		Not adopted
313	0.0133582		0		Not adopted
145	0.0119881		0		Not adopted
267	0.0102877		0		Not adopted
277	0.0101826		0		Not adopted
195	0.00157686		0		Not adopted
496	0.00148036		0		Not adopted
562	0.000604819		0		Not adopted
